# Supplementary material for: Genetic aberrations in iPSCs are introduced by a transient G1/S cell cycle checkpoint deficiency
Source: Nat Commun. 2020 Jan 10;11:197. doi: 10.1038/s41467-019-13830-x (PMC6954237; doi:10.1038/s41467-019-13830-x)
Supplement: Supplementary file 3 — Supplementary Data 1 [file 41467_2019_13830_MOESM3_ESM.xlsx]

## Sheet: sup_Data 1human
Supplementary Data 1 Summary of WGS sequencing, SNVs and INDELs in the human iPSCs
parental cells	reprogramming	treatment	iPSC clone	abbreviation	sequencing	Total nucleotides sequenced (Gb)	average depth	de novo SNVs 35%-65%	SNVs in CDS	genome coverage (>= 20 reads) (Gb)	SNVs /109base	de novo InDels 30%-70%	InDels /109base
dermal fibroblast	OSKNL*	control	R-HDFa-1-2	1-2	TruSeq PCR-free DNA-prep kit, Hiseq X (151bp-paired-end)	137	35.51	476	7	2.73871	173.805	19	6.93758
			R-HDFa-1-12	1-12		139	35.81	484	5	2.74067	176.599	31	11.3111
			R-HDFa-1-19	1-19		135	34.37	441	2	2.72991	161.544	15	5.49469
		Rotenone	R-HDFa-2-Rote-3	2-Rote-3		136	34.63	462	8	2.73116	169.159	29	10.6182
			R-HDFa-2-Rote-6	2-Rote-6		139	35.63	1027	11	2.73966	374.865	33	12.0453
			R-HDFa-2-Rote-9	2-Rote-9		138	35.47	545	3	2.73776	199.068	98	35.7957
		day3-3Gy	R-HDFa-2-d3IR-15	2-IR-15		136	35.35	648	5	2.73644	236.804	56	20.4646
			R-HDFa-2-d3IR-16	2-IR-16		137	35.01	642	5	2.73595	234.653	60	21.9302
erythroblast-rich fraction expanded from cord blood	OSKML*	−	CB-epi-1-1	#1-1		137	36.04	115	1	2.6825	42.8704	4	1.49114
			CB-epi-1-5	#1-5		135	35.65	113	1	2.69169	41.981	5	1.85757
			CB-epi-1-8	#1-8		137	36.16	146	1	2.68649	54.346	8	2.97786
			CB-epi-1-11	#1-11		137	36.13	144	0	2.69285	53.4749	6	2.22812
			CB-epi-1-FF1	#1-FF1		131	33.4	133	0	2.6581	50.0357	7	2.63346
			CB-epi-2-1-3	#2-1-3		138	35.3	79	1	2.68252	29.4499	7	2.60948
			CB-epi-2-1-4	#2-1-4		139	34.7	95	2	2.67525	35.5107	8	2.99038
			CB-epi-2-1-5	#2-1-5		141	36.1	95	0	2.69047	35.3099	6	2.2301
			CB-epi-2-2-1	#2-2-1		138	35.9	111	1	2.74284	40.4689	3	1.09376
			CB-epi-2-2-3	#2-2-3		134	34.9	85	0	2.73581	31.0694	3	1.09657
			CB-epi-2-2-4	#2-2-4		138	35.8	110	0	2.74106	40.1304	4	1.45929
			CB-epi-2-3-1	#2-3-1		134	34.7	83	2	2.73349	30.3641	7	2.56083
			CB-epi-2-3-4	#2-3-4		137	34.7	110	1	2.73586	40.2067	4	1.46206
			CB-epi-2-3-7	#2-3-7		131	33.3	105	1	2.72518	38.5296	6	2.20169
*O: OCT3/4, S: SOX2, K: KLF4, M: c-MYC, L: LIN28 and N: NANOG
