# Supplementary material for: Genetic aberrations in iPSCs are introduced by a transient G1/S cell cycle checkpoint deficiency
Source: Nat Commun. 2020 Jan 10;11:197. doi: 10.1038/s41467-019-13830-x (PMC6954237; doi:10.1038/s41467-019-13830-x)
Supplement: Supplementary file 4 — Supplementary Data 2 [file 41467_2019_13830_MOESM4_ESM.xlsx]

## Sheet: sup_Data 2_ALL INDELs
Supplementary Data 2 Details of the INDELs
Name	Position	Type	Reference Allele	Variant Allele	Length	Count	Coverage	Frequency(%)	region
CB-epi-1-1	chr4_66463812	Insertion	-	TATAAATATAG	11	21	37	56.7568	intron
CB-epi-1-1	chr5_114100235	Deletion	TT	-	2	13	42	30.9524	intron
CB-epi-1-1	chr11_24541833	Deletion	GAAAAGCAATATTTGGAAATG	-	21	21	34	61.7647	intron
CB-epi-1-1	chr21_21684443	Deletion	TATAATG	-	7	18	42	42.8571	intergenic
CB-epi-1-5	chr6_102719633	Deletion	T	-	1	18	35	51.4286	intergenic
CB-epi-1-5	chr8_139417404	MNV	GT	TC	2	18	32	56.25	intron
CB-epi-1-5	chr9_106231911	MNV	GC	AA	2	29	53	54.717	intergenic
CB-epi-1-5	chr12_78045859	Deletion	T	-	1	24	46	52.1739	intergenic
CB-epi-1-5	chr18_40017396	Deletion	CAGCTCTCCTGAAGTACAAGA	-	21	19	39	48.7179	intron
CB-epi-1-8	chr1_62742449	Insertion	-	AAAAAAAAAA	10	17	43	39.5349	intron
CB-epi-1-8	chr1_8894727	Deletion	CCTCCCGAGTAGCTGGACTACAGGCATGTGCC	-	32	16	35	45.3125	intergenic
CB-epi-1-8	chr4_86789051	Insertion	-	ATATAT	6	10	24	41.6667	intron
CB-epi-1-8	chr5_40346530	Deletion	ATTT	-	4	17	41	41.4634	intergenic
CB-epi-1-8	chr6_2191576	Deletion	CCAGCCCAGGC	-	11	18	36	50	intron
CB-epi-1-8	chr7_17000619	Deletion	ATATAAA	-	7	25	50	50	intergenic
CB-epi-1-8	chr9_127459203	Deletion	TTGGGA	-	6	23	42	54.7619	intron
CB-epi-1-8	chr15_88388900	Deletion	CAGGTGGC	-	8	21	49	42.8571	intergenic
CB-epi-1-11	chr1_181321651	Deletion	C	-	1	22	47	46.8085	intron
CB-epi-1-11	chr2_57396080	Deletion	ATAC	-	4	21	51	41.1765	intergenic
CB-epi-1-11	chr5_103897678	MNV	GT	AA	2	18	43	41.8605	intergenic
CB-epi-1-11	chr5_146510587	Insertion	-	T	1	22	54	40.7407	intergenic
CB-epi-1-11	chr10_109055536	MNV	CG	TA	2	24	48	50	intergenic
CB-epi-1-11	chr10_11246742	Insertion	-	CTCCTCCTCCCCGTC	15	15	36	41.6667	intron
CB-epi-1-FF1	chr2_142611599	Insertion	-	AA	2	17	39	43.5897	intron
CB-epi-1-FF1	chr4_170860321	Insertion	-	AACA	4	20	44	45.4545	intron
CB-epi-1-FF1	chr4_22871719	Deletion	T	-	1	11	27	40.7407	intergenic
CB-epi-1-FF1	chr5_130437496	Deletion	GT	-	2	24	35	68.5714	intergenic
CB-epi-1-FF1	chr7_89038786	Deletion	G	-	1	20	40	50	intergenic
CB-epi-1-FF1	chr12_11346116	Deletion	ATAACT	-	6	17	41	41.4634	intergenic
CB-epi-1-FF1	chr18_4733079	Deletion	G	-	1	24	44	54.5455	intergenic
CB-epi-2-1-3	chr1_185881374	Deletion	CTTTA	-	5	19	29	65.5172	intron
CB-epi-2-1-3	chr4_127640718	Deletion	TCCC	-	4	17	31	54.8387	intergenic
CB-epi-2-1-3	chr6_129008226	Deletion	C	-	1	17	39	43.5897	intergenic
CB-epi-2-1-3	chr8_91691410	Deletion	G	-	1	26	56	46.4286	intergenic
CB-epi-2-1-3	chr10_56228102	Deletion	T	-	1	17	35	48.5714	intron
CB-epi-2-1-3	chr12_68202355	Deletion	A	-	1	16	41	39.0244	intergenic
CB-epi-2-1-3	chr13_54803017	MNV	GA	TG	2	19	42	45.2381	intergenic
CB-epi-2-1-4	chr4_20531384	MNV	GA	TT	2	25	49	51.0204	intron
CB-epi-2-1-4	chr4_8269582	Deletion	AGACTC	-	6	25	41	60.9756	intergenic
CB-epi-2-1-4	chr6_70593475	Insertion	-	T	1	28	55	50.9091	intron
CB-epi-2-1-4	chr6_93405048	MNV	TA	AG	2	21	39	53.8462	intergenic
CB-epi-2-1-4	chr7_89352776	Insertion	-	TAT	3	21	39	53.8462	intergenic
CB-epi-2-1-4	chr8_115990441	Insertion	-	A	1	16	39	41.0256	intergenic
CB-epi-2-1-4	chr16_83057848	Deletion	ACTT	-	4	13	33	39.3939	intron
CB-epi-2-1-4	chr22_34212720	Insertion	-	AGAT	4	17	42	40.4762	intron
CB-epi-2-1-5	chr3_34959037	Deletion	GTTA	-	4	19	44	43.1818	intron
CB-epi-2-1-5	chr6_49564122	Deletion	TATATCTAGGATATATA	-	17	10	31	32.2581	intergenic
CB-epi-2-1-5	chr7_24248822	Deletion	TCCACTG	-	7	35	56	62.5	intergenic
CB-epi-2-1-5	chr8_138792976	Deletion	A	-	1	24	38	63.1579	intergenic
CB-epi-2-1-5	chr18_40944528	Insertion	-	A	1	17	32	53.125	intergenic
CB-epi-2-1-5	chr22_35726407	Insertion	-	GCAGCTG	7	25	40	62.5	CDS
CB-epi-2-2-1	chr1_62023372	Deletion	ATGTCAAAAATGGTCCTATCTCAATACCATGATTTTTTTCAA	-	42	10	24	40.625	intergenic
CB-epi-2-2-1	chr8_78275169	Deletion	T	-	1	22	42	52.381	intergenic
CB-epi-2-2-1	chrX_126320716	MNV	TC	AA	2	21	37	56.7568	intergenic
CB-epi-2-2-3	chr2_152846164	Deletion	TTCTGATGA	-	9	26	58	44.8276	intron
CB-epi-2-2-3	chr21_18752180	MNV	GC	TG	2	11	22	50	intergenic
CB-epi-2-2-3	chrX_5712931	Replacement	A	CT	2	20	35	57.1429	intergenic
CB-epi-2-2-4	chr5_180410892	Deletion	TC	-	2	20	38	52.6316	intergenic
CB-epi-2-2-4	chr11_49852673	Deletion	AC	-	2	17	33	51.5152	intergenic
CB-epi-2-2-4	chr13_91235786	Deletion	A	-	1	16	35	45.7143	intergenic
CB-epi-2-2-4	chr15_38860338	Deletion	G	-	1	20	37	54.0541	intergenic
CB-epi-2-3-1	chr1_197165443	Deletion	GACACTTAA	-	9	20	44	45.4545	intron
CB-epi-2-3-1	chr9_2143191	Deletion	G	-	1	19	32	59.375	intron
CB-epi-2-3-1	chr10_44220782	Deletion	C	-	1	15	35	42.8571	intergenic
CB-epi-2-3-1	chr14_45996453	Insertion	-	T	1	12	26	46.1538	intergenic
CB-epi-2-3-1	chr14_92740293	Insertion	-	C	1	21	42	50	intergenic
CB-epi-2-3-1	chr17_78007346	Insertion	-	T	1	15	46	32.6087	intron
CB-epi-2-3-1	chrX_76414809	Deletion	T	-	1	15	36	41.6667	intergenic
CB-epi-2-3-4	chr5_166110584	Deletion	ATATATGTCCC	-	11	14	29	48.2759	intergenic
CB-epi-2-3-4	chr12_129298780	Deletion	GTATGATGGACCTGACCGCT	-	20	14	43	32.5581	intron
CB-epi-2-3-4	chr12_78934180	MNV	GA	TG	2	19	38	50	intergenic
CB-epi-2-3-4	chr13_114536556	Insertion	-	GTGTGACAGGTCG	13	31	68	45.5882	intron
CB-epi-2-3-7	chr1_24971298	Deletion	C	-	1	28	53	52.8302	intron
CB-epi-2-3-7	chr2_185107386	Deletion	C	-	1	22	39	56.4103	intergenic
CB-epi-2-3-7	chr5_114244230	Deletion	C	-	1	21	43	48.8372	intergenic
CB-epi-2-3-7	chr10_134069167	Deletion	C	-	1	17	33	51.5152	intron
CB-epi-2-3-7	chr11_131833060	Deletion	A	-	1	21	42	50	intron
CB-epi-2-3-7	chr12_49720211	Deletion	AGTAT	-	5	11	33	33.3333	intron
