# Supplementary material for: Genetic aberrations in iPSCs are introduced by a transient G1/S cell cycle checkpoint deficiency
Source: Nat Commun. 2020 Jan 10;11:197. doi: 10.1038/s41467-019-13830-x (PMC6954237; doi:10.1038/s41467-019-13830-x)
Supplement: Supplementary file 5 — Supplementary Data 3 [file 41467_2019_13830_MOESM5_ESM.xlsx]

## Sheet: sup_Data 3 subline sanger
Supplementary Data 3 Classification of sublines by Sanger sequencing
chr_position		19_52667314	16_75696705	11_29484427	2_86117762	3_20999341	17_19340016	5_98264689	10_38929705	14_89819566	8_58444270	2_54674965
reference		T	T	G	A	T	A	G	C	T	G	G
R-4F-17 sublines	1B4	T/G	T/G	G/T	A	T	A/G	G/A	C/A	T/G	G	G
	D4	T/G	T/G	G/T	A	T	A/G	G/A	C/A	T/G	G	G
	D9	T/G	T/G	G/T	A	T	A/G	G/A	C/A	T/G	G	G
	F4	T/G	T/G	G/T	A	T	A/G	G/A	C/A	T/G	G	G
	I2	T/G	T/G	G/T	A	T	A/G	G/A	C/A	T/G	G	G
	J2	T/G	T/G	G/T	A	T	A/G	G/A	C/A	T/G	G	G
	L5	T/G	T/G	G/T	A	T	A/G	G/A	C/A	T/G	G	G
	1B5	T/G	T/G	G/T	A	T	A	G	C	T	G/T	G/T
	A1	T/G	T/G	G/T	A	T	A	G	C	T	G/T	G/T
	B5	T/G	T/G	G/T	A	T	A	G	C	T	G/T	G/T
	C10	T/G	T/G	G/T	A	T	A	G	C	T	G/T	G/T
	E2	T/G	T/G	G/T	A	T	A	G	C	T	G/T	G/T
	G4	T/G	T/G	G/T	A	T	A	G	C	T	G/T	G/T
	J3	T/G	T/G	G/T	A	T	A	G	C	T	G/T	G/T
	K5	T/G	T/G	G	A/C	T/G	A	G	C	T	G	G
	D5	T/G	T	G	A	T	A	G	C	T	G	G
chr_position		1_131938189	16_84349807	19_35042037	3_38623196	7_63719446	8_60274368	2_38649704	4_29018828	1_174193803	7_73108219	8_118133420
reference		C	A	A	T	G	G	A	C	C	G	A
2A-4F-136 sublines	A3	C/T	A/G	A/G	T/C	G/T	G/T	A	C	C	G	A
	D1	C/T	A/G	A	T	G	G	A/C	C/G	C	G	A
	F4	C/T	A/G	A	T	G	G	A/C	C/G	C	G	A
	G11	C/T	A/G	A	T	G	G	A/C	C/G	C	G	A
	A9	C/T	A	A	T	G	G	A	C	C/T	G/A	A/T
	B7	C/T	A	A	T	G	G	A	C	C/T	G/A	A/T
	D6	C/T	A	A	T	G	G	A	C	C/T	G/A	A/T
	G2	C/T	A	A	T	G	G	A	C	C/T	G/A	A/T
	A7	C/T	A	A	T	G	G	A	C	C/T	G	A
chr_position		9_18388831	1_33379567	12_29561725	17_91433226	3_93318637	10_107629062	3_132778479	2_146174643	1_95988365	1_121130845	10_60160041
reference		C	T	G	T	C	T	C	T	C	C	T
R-4F-28 sublines	A10	C/G	T/G	G/C	T/G	C/T	T	C	T	C	C	T
	B3	C/G	T/G	G/C	T/G	C/T	T	C	T	C	C	T
	D2	C/G	T/G	G/C	T/G	C/T	T	C	T	C	C	T
	B6	C/G	T/G	G	T	C	T/C	C/T	T	C	C	T
	D3	C/G	T/G	G	T	C	T/C	C/T	T	C	C	T
	E9	C/G	T/G	G	T	C	T/C	C/T	T	C	C	T
	B10	C/G	T	G	T	C	T	C	T/A	C/G	C/G	T/C
	C4	C/G	T	G	T	C	T	C	T/A	C/G	C/G	T/C
	E2	C/G	T	G	T	C	T	C	T/A	C/G	C/G	T/C
	E4	C/G	T	G	T	C	T	C	T/A	C/G	C/G	T/C
	H3	C/G	T	G	T	C	T	C	T/A	C/G	C/G	T/C
chr_position		14_51480669	4_110862723	2_102540597	19_55771998	2_60473499	6_20789061	9_21744943	2_86263535	6_101142362	9_52359081	18_78354033
reference		G	G	T	A	A	C	C	C	G	G	C
B6M3-ntES-1 sublines	A10	G/T	G/A	T/C	A/G	A/G	C	C	C	G	G	C
	B4	G/T	G/A	T/C	A/G	A/G	C	C	C	G	G	C
	C4	G/T	G/A	T/C	A/G	A/G	C	C	C	G	G	C
	C8	G/T	G/A	T/C	A/G	A/G	C	C	C	G	G	C
	D5	G/T	G/A	T/C	A/G	A/G	C	C	C	G	G	C
	D10	G/T	G/A	T/C	A/G	A/G	C	C	C	G	G	C
	D3	G/T	G/A	T/C	A/G	A	C	C	C	G	G	C
	C3	G/T	G/A	T	A	A	C/T	C/T	C	G	G	C
	D6	G/T	G/A	T	A	A	C	C	C/A	G/T	G/T	C/T
	D4	G/T	G/A	T	A	A	C	C	C	G	G	C
	D8	G/T	G/A	T	A	A	C	C	C	G	G	C
	D9	G/T	G/A	T	A	A	C	C	C	G	G	C
