# Supplementary material for: Genetic aberrations in iPSCs are introduced by a transient G1/S cell cycle checkpoint deficiency
Source: Nat Commun. 2020 Jan 10;11:197. doi: 10.1038/s41467-019-13830-x (PMC6954237; doi:10.1038/s41467-019-13830-x)
Supplement: Supplementary file 6 — Supplementary Data 4 [file 41467_2019_13830_MOESM6_ESM.xlsx]

## Sheet: sup_Data 4 mouse
Supplementary Data 4 Summary of WGS sequencing for SNVs in mouse iPSCs and their sublines
parental cells	reprogramming	treatment	iPSC clone name	abbreviation	sequencing**	Total nucleotides sequenced (Gb)	average depth	de novo SNVs 35%-65%	SNVs in CDS	genome coverage (>= 20 reads) (Gb)	SNVs /109base
MEF5	OSKM*	controls	M5-R-4F-13	13	A	144	39.1	491	12	2.39529	204.986
			M5-R-4F-17	17		149	40.5	912	18	2.40996	378.43
			M5-R-4F-535	535		132	36.23	526	5	2.35832	223.04
			M5-R-4F-536	536		132	35.22	634	13	2.34825	269.988
			M5-R-4F-539	539		132	37.83	910	13	2.37781	382.705
			M5-R-4F-541	541		134	35.38	1281	15	2.35301	544.409
			M5-R-4F-594	594		138	37.02	824	13	2.37072	347.573
			M5-R-4F-596	596		140	37.73	649	7	2.37902	272.801
			M5-R4F-19004	19004		140	38	660	8	2.48576	265.512
		Rotenone	M5-R4F-rot-866	rot866		134	35.83	887	7	2.35286	376.988
			M5-R4F-rot-8115	rot8115		139	37.57	2089	51	2.3666	882.699
			M5-R4F-rot-8118	rot8118		145	38	1073	18	2.38975	449
		+ Ogg1 + Mutyh + Apex2 + Nudt1	M5-R4F-oG-207	oG207		137	36.3	658	6	2.35587	279.303
			M5-R4F-oG-218	oG218		134	36.28	763	17	2.36175	323.065
			M5-R4F-oG-420	oG420		135	36.68	498	9	2.36367	210.69
			M5-R4F-oG-424	oG424		143	37.55	642	9	2.38003	269.745
			M5-R4F-oG-427	oG427		135	36.87	663	13	2.35966	280.972
		+ Sod1 + Sod2 + Gpx1	M5-R4F-SG-1170	SG1170		137	36.32	643	11	2.36318	272.091
			M5-R4F-SG-11122	SG11122		134	35.41	829	10	2.3527	352.361
			M5-R4F-SG-11126	SG11126		135	37.19	496	5	2.37177	209.126
		NAC 1mM	M5-R4F-NAC1-7	NAC1-7		140	38.05	478	4	2.48651	192.237
			M5-R4F-NAC1-11	NAC1-11		140	37.8	494	8	2.48523	198.774
			M5-R4F-NAC1-12	NAC1-12		139	36.89	1073	21	2.4836	432.034
		NAC 5mM	M5-R4F-NAC5-13	NAC5-13		141	37.28	603	11	2.48455	242.7
			M5-R4F-NAC5-19	NAC5-19		140	37.32	722	19	2.48507	290.535
			M5-R4F-NAC5-22	NAC5-22		143	38.27	540	5	2.48658	217.166
			M5-R4F-NAC5-24	NAC5-24		141	37.91	738	9	2.48575	296.892
		Thymidine	M5-R4F-Thymidine-46	Thy46		140	37.83	797	9	2.48544	320.667
			M5-R4F-Thymidine-48	Thy48		147	38.68	456	6	2.4877	183.302
			M5-R4F-Thymidine-50	Thy50		134	35.87	1189	15	2.4808	479.281
	OSK*	−	R-3F-53	3F-53		150	39.93	478	2	2.40207	198.995
			R-3F-60	3F-60		147	39.8	729	10	2.40119	303.599
			R-3F-70	3F-70		152	39.33	632	9	2.39629	263.741
Nghemi-MEF	OSKM*	controls	Nghemi-0G1	0G1		136	38.31	407	4	2.36614	172.01
			Nghemi-0G40	0G4		136	36.84	400	3	2.34858	170.316
			Nghemi-0G4	0G40		140	37.8	385	3	2.36033	163.113
		day2-3Gy	Nghemi-D2-3G7	D2-3G7		138	38.59	464	1	2.37318	195.518
			Nghemi-D2-3G8	D2-3G8		137	37.2	512	5	2.35501	217.409
			Nghemi-D2-3G14	D2-3G14		129	35.23	405	4	2.32334	174.318
		day2-5Gy	Nghemi-D2-5G18	D2-5G18		136	37.01	770	3	2.35159	327.437
			Nghemi-D2-5G23	D2-5G23		135	36.75	557	4	2.34675	237.35
			Nghemi-D2-5G24	D2-5G24		133	36.16	333	2	2.3391	142.362
mouse iPSC and ntESC sublines
MEF7	OSKM*	−	2A-4F-136-A3	A3	B	46	14.2	524
			2A-4F-136-D6	D6		53	16.4	520
			2A-4F-136-G11	G11		40	12.3	542
			2A-4F-136-A7	A7	A	100	24.5	386
			R-4F-28-A10	A10	B	41	10.9	913
			R-4F-28-B6	B6		68	19.2	903
			R-4F-28-B10	B10		39	11	821
MEF5	OSKM*		R-4F-17-A1	A1	A	159	39.11	1462
			R-4F-17-D5	D5		151	36.85	1443
			R-4F-17-I2	I2		175	43.35	1515
			R-4F-17-K5	K5		145	35.95	1454
MEF3	nuclear transfer		B6M3ntES-1-A10	A10	B	42	12.9	368
			B6M3ntES-1-C03	C03		38	11.6	333
			B6M3ntES-1-D06	D06		36	11	344
*O: OCT3/4, S: SOX2, K: KLF4, M: c-MYC
**A: TruSeq PCR-free DNA-prep kit, Hiseq X (151bp-paired-end), Basic alignment tool of CLC Genomics Workbench for alignment + CLC Genomic Workbench for SNV calling.
B: TruSeq DNA-prep kit, Hiseq 2500 (101bp-paired-end), BWA for alignment + CLC Genomic Workbench for SNV calling.
