# Supplementary material for: Genetic aberrations in iPSCs are introduced by a transient G1/S cell cycle checkpoint deficiency
Source: Nat Commun. 2020 Jan 10;11:197. doi: 10.1038/s41467-019-13830-x (PMC6954237; doi:10.1038/s41467-019-13830-x)
Supplement: Supplementary file 7 — Supplementary Data 5 [file 41467_2019_13830_MOESM7_ESM.xlsx]

## Sheet: R-4F-28
chromosome	position	forward primer	reverse primer
chr1	9203998	GAGTTTTCAGAGTATTGCTG	AACCAATGCATGGAAATGTT
chr1	16364933	ATGGGGTTCATTCCTTGACC	GTCAGTTTTGCTAGGCTGAGA
chr1	20811331	AGCAGCATGCAGAAACAGTC	CGGTACCCATAACTCATCTG
chr1	24036902	GCTCGAACTGGTCTGGTTGC	AAGGTCTGGATCCCACACTG
chr1	38786113	ACACTGATCGTTCCCTCTCTGT	CAGTCACATCCTGGTGTCCG
chr1	39154553	CTGGAAATGGCATTCCTCTG	ACCCACCATTTCCTGGGTGT
chr1	39216798	AGACCCACTGGGAAGTAGTT	TGGAGAAGCTGTCCACTGTT
chr1	62725761	CTGCCAGTGGAGTTGTCATC	CAAAGAGGACCCTCCACAGA
chr1	76017676	TTCTAGGTGTATCTCTGCTG	CCACGGCTACATTTGAGCAA
chr1	76126254	GCCCACCTTCAAAGACAATG	TGAACCTGCAGTATGCTCTG
chr1	80889288	CATAGACACCATGCTCTTTGCA	GCATGAATTATGAGGAGCACA
chr1	83164266	CAAGGAGTGCATCAGGGAGA	GTGAAAACTTACAGCCTTTG
chr1	90347956	TCTCCACTGAAATACAGGCG	TGTCCCAAGCTGTGATGCT
chr1	90664647	TCACATCCTGGGACAGAGTT	ACAACGCCCACAAGTGTGAC
chr1	95988365	CCCTGTGTTTGAGAGATTTGA	AAGGCCAGGCAGTTACAAGA
chr1	109926864	GAACTGTAGTGTTTGCTGAC	ATGAGGGAGTCTGAGATCCT
chr1	121130845	TGTGTGAATGGACAGGTTCC	TCTGCAGACCAAAGGCTTCT
chr1	139038582	TACAAAGGCCATCTTGGCTC	CTCTGCATTTATTACCAGCC
chr1	139794225	AAGAGTGACTGGCTCTTTGG	CCACTCTCTCAATACCGAAG
chr1	155596835	GTTTATGACAGGCAAGCTTC	TTAGAATTAGGCACCCAGTG
chr1	157695700	AAGGCCCAGGACTCATGTTA	GGCTGATGGGATCTTTGAGA
chr1	159126626	GATGAACGGTAAATGGGCTG	CTTTTGCCTTTGGGGGAT
chr1	160406129	CCCCACTGTTGCTCTTTCTT	TTGGGGAGAATGTGAGTACG
chr1	170461950	AGCACTTTCCTCCAGTCTCA	CCAGCCCTGGATACACAAAT
chr1	184688387	GTGGAGGTTTTGGTCCTTCT	CTTGACCTTTTCCTTTGTGT
chr10	6438767	TGACATAGAGCACTGACATC	ACGTGCTGGAGAACCAGTTC
chr10	10400544	CACATGGAGACATGGTATCT	CATGAACAGTCCAACCAGGA
chr10	19073743	GTGGTCTGTTTGTTCTGGCA	AATAGGGGAGGGACCAGTAA
chr10	31547397	CCTTTTAGAAGCCCTCAGCA	TGAAGGTGGATAGGGGATGT
chr10	41959249	CAGTCTCCAAGCTGCATTCT	AGCCAGCATGATGACTTCCA
chr10	47069954	TGCATGAATTCTTCACAGGC	GTGGGGACAAATAAATGGTAGG
chr10	60160041	AACCCCACAGAAATGTGGAC	ATTTAGAGACAGGGCTAGGGAC
chr10	60398542	TGCAGCAATGGAGAACGACT	CTCTCAGCTGCTTCTATTGG
chr10	70124333	TCACAGCATGCAAAGCACAG	GACCTTTCCACATCTTAGAT
chr10	77756676	ACCACAACCTTGGGGTATCT	GAAAAGGCTTATGGTGTGCC
chr10	93729289	GGGAACACACTGAACTGGCT	CTACTCTCAGGCTAATGCTC
chr10	94952860	CACACTTGGTCAATGTTCCC	TGTTCTACACCACGAAGCAT
chr10	114096011	ACCAAACGTAATCACTTAGG	GCCTCCCAGATGGCACAGAA
chr11	31174341	GGGGAGGGTGAAAAATTAGC	GAGACCAGTGAAGGTTATGGGA
chr11	36251713	ACAAGAAGCAAGATTGGGTC	AAAGCCCTGGCTTCTGTCTT
chr11	42868976	TTCACCATTCTGGTTGGGAG	ACTTTCCAAAGCCCTTTCAT
chr11	44139730	TCCCACAGACCCATCAAACCA	GTGTTCTGATGATCACCTGCT
chr11	45963019	ATCCCCTGCTGTTGGTTCTA	GTTTCAACTGGCCCATTCTC
chr11	54724256	CTGTGCAGGAAAGGGATCTG	TGTTGCTAGGCAGCCGTTTG
chr11	55274310	ACATGCTTCTCTGGAAAGCC	CGGATCGCCCTAGAGAGTCT
chr11	56563648	TGGATGAAGTTCAAGGTGCC	TTATTCCCTGCTTCACCAGC
chr11	64924737	CATGGGTGGACACTGACAAT	GCGTCATCTTTCACATCTGC
chr11	76512101	GTATGAGCACAGTGGCTGAG	GGAGTACACACACAGGGAAC
chr11	94339183	CTCCACGTGTCCAGTCTTTG	AGTTGTCTCAGTCTGGGCAG
chr11	95204979	GATTGCTCTCATGCAGTTGG	TGCCATTAGCAGACAGGGAG
chr11	103771972	GCTTTGCCTGTGACAAACAAG	AGACAGTCCTCCAAGAGCGT
chr12	4018850	GCCTAACCAGGGGACATCTA	GTTGCATACACACCAGTGACAG
chr12	7589675	GACCCACCAGAGATCTGTATCA	GCCCCTCTATCTTGTCATCA
chr12	9130489	CAAGATGGTTGAGAGTGCCT	TCCTGTCCTTCAGCTTTGCT
chr12	11393127	ACAGAATCCATGTGGTAGAC	CTTGTGAGTGATCTTTCACC
chr12	16476624	CCTTGAAGGCAAGGGAAACA	CTGGGAGTGAATGGAAAAGTC
chr12	26100168	CCATGTCCCTGTAACAGTCC	CCCTAACTTTCAGGCTTCTT
chr12	26509597	ACCGGACTGGATACCCTGAT	ATTGGCAGTCCCATAGAGGA
chr12	29518652	CCTTTGAGTTTGGTGAGACC	CCTAACGTGGCTCAGACTTAGA
chr12	29561725	ACAGAGGATGTGGGTACCTA	CTGAGTGTCTCCCTGACAAG
chr12	52895588	TCTGCAAAGCTAGCAAGTGG	TTGCGCTGACATTCAGATGC
chr12	53131119	TCTTGACTTGAAATCACCTG	ACCAGATGACGCAAACACTG
chr12	80779896	ATCTATCACCTCAGGAGCAG	AGTGTCAAGTTTCACAGGGT
chr12	95457217	GAGTGGATGTTGAGGAGGAA	GCAGAAAATGTGGGGATACAG
chr12	103890907	AAGTGCTGTGCCTGGTGTTA	TGGGATGAAAGTCTTCGGTC
chr12	115869342	CAGATTTGGAACTGGTGAGC	CCAAGGCAGTAAGTAAAGGGA
chr12	119105929	GAGGAAGTTTGCTGGTTCAG	AACGAACACTGTAAGCAGGA
chr13	3876117	CCTTTGTTTTGGAAGAGGGC	TTGCATTTCTGAGGTGGCTG
chr13	11886719	TGTGGGCAAGACATGGGGCT	TCTGCTGCTTGGTCTGTTTC
chr13	26160780	CATTCAGGAGACACAGCTGAAG	GCTCCATCTGCATATCACCA
chr13	43211871	ATGGCCAGATCAGGTGTTAG	GTGCAAGACTCTGTTTTCCC
chr13	44640048	AGCAAACACCCAACACCTCT	GGCGCTTGTTTCTCATTCTG
chr13	54067779	CTGCTCAGCTGTGTAGTGTA	TTGCAGTCCAGATGGCTTTG
chr13	54176118	GACCCATCTTTGTCCCGTAG	GTCTCTGAGGTTCCCTTTTC
chr13	56421619	ATACCCTTCTTGGTCCAGGTCT	CACTGTGTTGGCAATGGTTC
chr13	58125225	AGCCTTGAATGAGAGTGAGGAG	AGGCAGGTAGACAGGGTGA
chr13	68762868	TCCACACCTAGCTTCTTCCA	TGCCTGCTTTGCTCCGTA
chr13	71513353	ACCTCAGCTGGCTAACCTTC	TGGACTGCTTCCCTTCATAC
chr13	75736298	CCTCCAGATAGCAAAAGGCA	TCTTTGCCACAGTAGTGTAG
chr13	83724885	ACCACACAAAAGCATCCCTG	ACAGCACCCTAAGGGAGAGC
chr13	84319190	TCATACTGGGACTCCAGACT	AATGCTCTCCTAACCGCACT
chr13	89265024	CACCCTTTACCGTCAAGAGT	GGATAGGAGAATGAACACCAC
chr13	99934109	TGTTCCCTCTTAGCGGAGTT	TCTGGGGTGCATTCCTTAGT
chr13	117640974	TGCTTTCTGAAACTGCATGTC	TAGCCACTCAGTTTCCACTCCT
chr14	23796406	AGCCAGAGGAACAACCCTGA	TAGAAGCTGAAGGGGGTGTA
chr14	29259886	GAGCTGGGGATCCTGATACTA	AGCGGCTCTATTATACCCTCTC
chr14	35965498	TCTTTGCTCAGCCTGAATGC	AACAGCAAGGCACTTCTGAA
chr14	40493197	GAGGAGTATGACTCTTCCAA	GTTACCCTACTTTTGCTTAC
chr14	50456894	CCTCAGTTTCACCATTTGATGT	CCCAAGGAATTAGTCTGTCAAG
chr14	52617023	GAGGATTATGAGGAAGAAGG	CCCAATAGTACGTGTTCTCG
chr14	64581695	CAGCAAGTCAGTCTCGTTCA	AGGACATCAGGGCCAAGTTA
chr14	99708216	TGAAGAGAAGGGGTCCCGTA	GATTGTGTGTGTGTAGCAGCAG
chr15	37541049	GATTGGATGCAATGTCCTCA	ACTGTTGTTCATCTGGGACA
chr15	39603625	AACCCCAAGCAGTAACATTG	AAGGGTCAGAGGACTGAGAT
chr15	42931261	CTTCTCCAACCTCAAAGCCT	TGGCCTTTTTCAGTGGTCTC
chr15	64488615	CGGGGCATCTAAAAGCCATA	CTGTTCCCAGGGTCATGATA
chr15	73584419	TGCCACCCGATACATCCTGA	CTTGGAATGGCCAATAGCAC
chr15	73979775	TGGAGGGATTCGAGGATGGA	AATGCTCTTCCCCATAGGCA
chr15	77966006	ACAGAAAGGTGACTTGTAGG	TCCAGGCTAAAGGGAGGCAA
chr16	7290854	TGACCTTTTACCGTGTCTTC	ATGACTTCATAACTGAGGGA
chr16	10022797	GCCGGTCAAGCTAAAAAGTG	ACATGGACTCCCCAGTGATT
chr16	16347280	ATAGCCCTGGAGGAACAGAA	CTGTGTTTAGGCTGGCAATG
chr16	17665862	TAGAGCTTTGCCAGATCCCA	TCAGCCAAGTCAAACATTTG
chr16	27131244	AAGACCCACCTCACAGGTTCTG	GGCGGAGCCATATAGGTGCC
chr16	32640382	CAGACATTCTTGGCGTCTGA	ACCTTCCAGCATGCCTTCTA
chr16	40239763	CTGTATTTCCTGAGATGGCT	TACTGAAACTCTGCCTTGCT
chr16	41920827	GGACTGTATCCCATGCCAAG	TTGTTTAACTTTCTGTGCCCCA
chr16	57291073	GGCATCATCTCCATCTTGGT	GGAAGCAAAAGTGAATTCAT
chr16	73379415	CAAACACACAAGAATCCAGG	TGGGTCACTCCCAATCTGTC
chr17	8972183	CGCAGTGTAAGTCTCTCAGT	GATAAGCCTGTGAGGTGAGC
chr17	10542489	ATCTCCAGGCAACTCCAGAA	AGATGCTCACAGGTTGACGA
chr17	10608824	CATCTTGTGGCATTCCTGTG	CCCAACCCATCTCATTGTCT
chr17	10761767	GTGGAAGCTGTTGTAGGTGA	ATCTTACCCAAGGACCAATC
chr17	22990472	TCTCCTGGAACCTGGGACAG	GCAGATAGAAGTATGGACTG
chr17	30696366	GCTTGATATCTCTGAGCCGA	ACCAGTCACCTTGTTAGAGGGA
chr17	32757344	TCCTGTTGTGGTAAGCTGGA	TCTGGCACAACTGTCTACTGTC
chr17	49386201	TGGAATGAACATGCCTGCTA	CTTGGGGCAAAGAGAGTGTA
chr17	51822693	TCACGAACACTGCACACTCA	CAGGGAGTTTTTCGAACCTG
chr17	72020483	ACCCCTACATCTCTCTGTTGCT	CTCGACCCACAAGTTGAGAA
chr17	91433226	ATGAACCAATGGCCATTAGA	AGCTGAAAATGCAGTCTACC
chr18	10129260	AGGTTTAGGCAATTTGTGAG	GGAAACGCTCCGAGACAGTA
chr18	15430926	ATGCCATTCTTAGACTTGAG	CCCTTGCTTAGAGCCAGAGT
chr18	66769996	GACTTTCCCATTGCTGCCTA	TGAGTATCCAGCTGCTTCCA
chr18	68196506	TGTGCACATCTACCTTGTGT	GAGACGCAACTCTACAAACT
chr18	74053137	ATCACAGACTGCGAGCCTTA	CCCTGGTCAACTCTGTGAAC
chr19	10177952	AGGCCGAGAAAAGACCAAGT	ACACCCTTGATTGGTGGGTT
chr19	11271116	GTTGTCCCAAGACCCAAGGA	AGCTTGACAACCACCTGGGA
chr19	24335773	AGGTGACAAAGCACGAAAGG	GTCGTTCCCACTCTTCCATT
chr19	38263799	TCTGGGAACAGTGGCTACCTAT	AGGCTGGCTGCAAACACTAA
chr19	41736028	AGATTGTCCCTCTTGTCCGT	AAACAGTTCTCATCAGCGGC
chr2	27887228	CCATCATCCATCCAGGCTGA	ACAGGAGCTCAGCCTCTTGT
chr2	36177494	CAATGGGCACTCTCAACTAC	CTGTTGCTAAAGTGACATTC
chr2	45872766	ACCACACTGGAAATGTGGCA	TCTCAAACCACAACCAGCCA
chr2	59040459	CAGCCAGGGTTACAAAGTCA	TGGGGAAATAAGAGATCACAAG
chr2	92096402	AGTTCCTGTTGCTCTCAAGG	TGATCAACAGAGTGGTGTGC
chr2	93089329	AAGAGCTGCTCCTTGAGAGA	CAGGAAGCTTGTAGGGGATT
chr2	133281447	CTTCAGCCTACTTCCTAGCT	TAACACACCTCACCCTGACA
chr2	178799022	TGAGACCAGCAGGAGACCTA	TCCCAGCTTTCCAGATGTTC
chr3	22083342	ACCAAGCTTACTCCTCAGTC	CAGGGGAAGCTTAAATGAAC
chr3	54855377	CTGGGCTGCACTTAGAAAGC	TTCAAGCAGAGGACTAGAGG
chr3	93318637	GTAACAAGGGCTCTACCTAC	TGTCTGTGAGATCAAAGCAC
chr3	130666844	AGCGAGCCTGCGATTATCAC	ACCAGAGAACCACAAGGCAT
chr3	139766916	GGCAATTTTCATGGAAAAGGAG	CCTTAAAGAGATGTTGAAGCTGTAG
chr3	144530269	CTGTTCTCAGATGCCTTTTG	AAGAGGCTCTAAGCACATCA
chr4	6835007	GTTGTGTCTCATCAATCCCTTG	GAAAGAGCTATGGCCTGACACT
chr4	7906746	CTCGCTGTCTGGATAACCAA	CACATTGTGTGAAGGGCTGA
chr4	28494335	CTGCACTCTCTTGTTCTGTC	TTGATGTCCAAAGTGACAGC
chr4	44069602	TGTTGTAAGTGACCCGTTCA	AAACACAAGACAGTGAACAG
chr4	45937497	GAAGCAGTCCTGGATAATAACT	CATCGCCCTACAAAATCCTC
chr4	47218865	GGACATTAAATCCCCAGTCTCC	GCGAGGGCTTAAGTGATTTC
chr4	62752189	ACTCCAAGGGGACATGAAAC	AGCCTACTCTGTTTTGGGTA
chr4	72657816	ACTCCAGGGAGAGACCCTCA	TGAACCTATGCACAGGTTTG
chr4	121095165	AGGCACATTTCAGGAACTGT	CTGAATAGAGATCTACTGCG
chr4	127115242	CTGGAAAATGCCCAAGAAGC	CTCTGAGGCTTCGTGGGGTT
chr4	134158118	TGCGCTTTGGTTAGGAAGTG	GCACGGAGAACTTGAACCAT
chr4	144144392	GGTCTACAGAGTTCCTCTGC	TGATGTCACCCACCTCTCAC
chr5	26599114	AGACAGCTTGGCTGGCTTTT	ATGGGCAGCTGATGACAAGA
chr5	29024373	CTATGGCCGTACATGTTGTG	CTGTGGACAATGTTCAAAGG
chr5	35831149	TTTAAGGCCGTGAGTCTTCC	TATGCCCGTTTGGTTGTAGC
chr5	46401735	TGAATCTATCTTGACATTTCTGAG	ACATGCAGCCTCCACTCCGA
chr5	64565302	TGGGGAGTAATGAGGAAACG	GAATTCTTGAACCCCAAAGC
chr5	68319552	TTCAGTTCTCCAAAGAGTGC	TTTATGACTCAAGCAGGGAG
chr5	102260549	AAGTCGGATTTGAACTGGAA	ACGTGTCATTCCTGAGAATC
chr5	143859871	TTCCTGTGTGATCGCCATTC	GCCAGAGCGATTCTACTGTT
chr6	20506721	CATGGTCTACTAATCTACAGAGGGA	TCCTACAGAAATGAGCCCCA
chr6	24839077	CACCCAAGACTAGAGGGAAG	GACTTTCCTGGTCAAAGTGG
chr6	43212026	ACCACCATTCCCAAACAGTC	GCTTGTAGAGGGAGATACAGCA
chr6	81799321	CCAAGAGAACTTCAGTCGTA	GTGCTCCTGGATTACAGATG
chr6	95284446	AAGCCCCATACTATTGCTTC	ATCAGCTCTGTGTCTTCTCA
chr7	36423623	GATAAGTAGGCAAGCCTTAC	GCATTCAGGTATCTTCCAGT
chr7	63709223	TTCTGGGCTGGGATAAAAGC	CCTAGCCCACCTACACCAAC
chr7	64236656	AGATGGGTGCAAAAGTAGTTC	TAGTTGCTGAGTCATTTGCTAA
chr7	104765344	AGGACCGGAGGAAGTTGTTT	TCTGCTGTAACGGATTTGCC
chr7	109828592	GCTGGTGGACAGAATGATGA	TGGAAGAGAGATCCCAGAGA
chr7	126919563	ATGCCTGATTATTGCTCTGAAG	CTTAATCCATGTCCTTGGCCT
chr7	139814288	CAGTCATTCCCTGTCCATTG	AACTACTGAGCAGGATCAGCG
chr8	18294659	TGCTGATACGTTGTCAGTAG	CTCGTTGCTTAGTGAGGAGA
chr8	35655669	TCTGAATTGAGATGGGCAGT	ACAGATGCTAGAACAGATGTAG
chr8	73338964	ATACACCGGTTACCTGATCCTG	TGGGATTAAGGGCATGTCTC
chr8	104003987	TCCCCTGAGGTGGAAACTTA	GTTCGCTGTCTTGAAAGTGG
chr9	29756626	GTAGTTCCCTATACACAAGTTG	AGCTGTTTCCTGGCTGAATG
chr9	48553102	TGCTACTACCAACTTACAGA	ATCCCTATCGGGAGGCTGTA
chr9	91206537	ATGGTCACTTCAGGAACTGG	GGAGAAGATGCCAGGCTTCA

## Sheet: 2A-4F-136
chromosome	position	forward primer	reverse primer
chr1	3858317	GACTTGACATCCAGAATCCTTTC	TGCCTCTTTAGCTTTAGTGCCT
chr1	9413105	AGTAGGGCAAAACAAACAGA	TTCTTAAGGCAGCTAGACCAGG
chr1	41300490	ACTTGTCACACGTGTGCAC	TCCAGACTTGGAGTTTTTGTG
chr1	64102739	GGAACCATCCACAGAATCTACG	GTGGGTTTAGCGCTGAAGAA
chr1	69655034	AGATGCTGGAATGAGCGAAG	GACCGTTGCCAAATATCAGAG
chr1	71164181	TACACCCTTGAATTGGGAGC	TGGCTGTAAACTCTGAGGACAG
chr1	81256971	TGGAGTTGGGTTTCCATGA	CTAAGATGCCAAGAGGCAGA
chr1	81279200	GGCTTCCCTGAAATGTTGAT	TCATTATCAGGAACTGGGGC
chr1	89537116	TCAGACGCGTGACTCAAGTT	CCCGCTTCCTGAACTTCATA
chr1	91542757	AGGATGTCCCAGCAGAAAAC	TCAGAAAGTGCTGTGCCAAG
chr1	127364135	TGATCTCCCAGAACCCATGT	GTCTGGGGGTAACTTGGAGG
chr1	155855776	TGCCAGAGAATGACAGGATG	ATGCGCTCTTCACTTCTGCT
chr1	158738685	TAACCCTGGTGTGTTCTGGA	ATGCCTCGCTTTGGATGA
chr1	167745125	TCCCTCTTGGGAAAATCCTG	GGATCGATGAGGGTGACTCT
chr1	174279081	GTGGTATCCTTCTCCTCTGC	ATTCACCTCAACACACGCCA
chr1	180790572	TTACATCCAAGTGGCCAAGC	GCAGGTTCACAGTTCAAAGG
chr10	9312731	GAGCCATTAGAGGCCATCAT	TCAGCAGAGAGCAAAGGTCA
chr10	11039457	CAACCCCCTACCTGAAAGAA	TTACAGGGGTGAGCATGAGA
chr10	20956394	ACCATCCGAAGAGACAACCT	TACATTCCCAGCACAAGCCT
chr10	42051707	ATCCCGCCCACCTTTCACTT	GTGTATGTCGGCACACTGAG
chr10	84777281	AACTGCTAGATGGACACAAG	GTGGTTCCTGTAACCTGACC
chr10	85940370	AGGGTGCATTGCAGCTTACA	ATTTCCAGATGGCAGTGCTC
chr10	91804311	TCCAGTTTTGTACTCGTGGC	GCTCTTCTTGGCTGTTCAGA
chr10	94263717	ACAAATCCAGAGCAGGACCA	AACACTGTAGACTTCCCAGGCA
chr10	123365677	CAATCATGATGAAAGAGGGC	ATGGAAGCCAAGGACTAACG
chr11	19335930	TAACCCTGCAGTTCCACTGA	TTGACTGTTGGTGTGTCCTCTC
chr11	23458786	AACCATCTTCCCTGCAGTTG	CAGAAGCTGGAAAACATGCC
chr11	44421343	TCTCCACTCAGACCTTAAGGA	CACTCTTAGAGCTCCCAACATC
chr11	51442177	ACAACTGTAGGGTGTGGTAG	CCAACAGTTCAACCCCTGTG
chr11	67063561	ATTCTACTTTCCAGGTGCCA	ATGTGAGCGGATGTGAGACA
chr11	77662574	GTGTCACCAACTTGACAGGT	TGTTAGCTGCTTTCTGGCAA
chr11	95101171	ACCAGTGGGAAACTAAGGCA	AGGGCATAAGAACGACCTGT
chr11	97288916	TACTGGCATCCTCAGCTTAG	TACTTGCTGCCCAGCAAGTT
chr12	30503564	TGCCTCCCATGGTTTATAGG	AGAGGTTATAAGGCTGGCTA
chr12	31445835	TTGGCAGCAGGCTGTGCCTT	TTGCCCAACATACCAAGAGC
chr12	37204977	CTAACGTGGTATTTTCAAGGTG	GCCCAGTAACATCAGAATCG
chr12	52906246	ACTGTCAACTGGCAAATCAG	AATGAGTGTTGTAGGCGAGT
chr12	57429860	TCAGCCAGTGAATAGTTCTGC	ACAGCTGTCAGCCTCAAAAT
chr12	72843469	AAACAGGAGCAGCATCTTGG	GACATGCTGTGTGTGTTGGA
chr12	82227303	TGGTAACAGAAACACCAGGG	CTCGAAGCATAACACATGCC
chr12	87252829	TGCTGGCCAGTATTGTTGTC	TCTGCACTGAACACTTTGGC
chr12	111807227	CTCACTCTGGCATTTGCTCT	GAGGAGCCACTTACTTGAGTT
chr12	114530542	CATATCCACCTCCCCCATAA	TAGTAGGAAGTGGGCAACCA
chr13	19652873	TTTCACCTGGAGTGATGTCG	AGTCTCACGGGACTTGAGGAT
chr13	23547105	CCCTCATTACCCACAGAAGC	TGGACCGTTCCACACAGTCT
chr13	31732122	ATGTGCTACACCCTGGGTCA	TCCACAAGTTGCCTGACTCA
chr13	32013308	GGTAACAAGAGCAAGGCCAA	ACTAGGCACTGACTCCTCCTTC
chr13	45491462	CGAGTGCGTTAGAAGCATGT	GCCCCTAAAGAATGCCCTTA
chr13	47811838	GCACATGGAAAGTACTGAAG	AATTATCTGGCGGAACAAGC
chr13	49024475	ATCTCTGCAAAGTCTGACAT	TGGCTGAGATTTCAGTTCCA
chr13	64837958	TAGTAGATGACATATCAAGGCA	CACCATGCAGTCACTATAAC
chr13	69581674	TCCGGGTAGTCTGAAGACAGAA	TCAGTCGAAGTAACCTCTTA
chr13	79146059	ACCATCTTCGGTGTTAGGGT	CCAGGGTTCCCCTGTTTAAT
chr13	79292401	CATTTGGAAGGGGACAGAGA	CATCAGGTGCCAATACATGG
chr13	108491389	ATTTGACTAGCGGGTCTGGT	AGTGTAGCGGCAGCAAAAAC
chr14	8978859	GCCGTAAGTCAATCATATGC	TGTAAGTGCCTGACAGCAAG
chr14	9080026	AACGTGGTTTTAGGTGGCAG	ACCTGAAGGAAACGCCACAG
chr14	15574923	TGAGATTTGTGTTCTCTGTTGC	CTCAAGGAAAGGTTTGAGGC
chr14	29054859	ACCAGAACCTCCCAACCACC	TCCCTTACCTGGCATGTTCA
chr14	29733238	TCGGCTACTGATGCTCATTG	GGCAGCCACTATTCCATTTG
chr14	33681873	TTGGAGACATCTTGGCTGAG	TGTTTTCAGGCCCCAGTTAG
chr14	33747224	TGTGATGGTTACACCACGCT	GCCTCAGGAAACCTTATGCT
chr14	40273032	GACATGAGCTCTAATCTGTGTGAG	TCTAGGGATGTGTTGATATGACTG
chr14	68215115	CTCACAAGCATAAGGCCGAT	TCACAACAAAGCTACCTCCG
chr14	68860328	ATCTCAATCATGCCCCTCAC	CATCATTGACTATCGGCCCT
chr14	71998295	CATCCAGTAGCAAGCAGCAA	TTTACATGCCCGCACAAT
chr14	77551945	ATACTGCCTTCCTCTGCTGTG	CCGATGTCCTTAAGAAACCTAATG
chr14	99754134	CCCCACCATAGCTACAACTTGA	GAGAAGAGCTGCTGATACCTGA
chr15	25360951	ATGGGCTCCACCCTCAGAT	TGAATATAAACCATACACAGGGC
chr15	65520956	CAATCTAATCTGGTCAGTGT	AGTAAGCACATACTAAGCAC
chr15	70138211	ATGGCTAAGAAACAAGACTGA	CCAAGACTGATGCTGCAAGA
chr15	73108257	CACAACACCCACAGGTGTCA	TTCCCTGTAGAGCAGTGGTT
chr15	93558659	GTTAGCCATAAGGAGCCTCT	GAACTTGCCAGGGTTAGACC
chr15	98826083	GAGCTTCCTCTGCTTCTTCA	CCTTGCTAGAGGGGACATTT
chr16	21820486	TGCCACCAAACTCCTTAGTG	GCAATCTGAATTGGTATGGCAG
chr16	41653437	TGCCTTCATGTGGATATTGTC	AACTGTCAGCCTGGCCTTTA
chr16	47770523	CACATTTTGCAGCCTTTCC	CAAGATGAGCTTCCAGGCTT
chr16	58912261	TTGAATGAGGGAGTGGAGGT	GTGTGATATTGCAGGGACCA
chr16	63494985	GGAGAGATCCTGCCATAAAATG	TGCTGGGCTTAAAGGTCTTC
chr16	78589431	CTGTCAGTCCTTGATTCTGT	GCAGGGACTTCAGAATGTAG
chr16	84315676	GATGCTCACGTTATGATGCC	GCCTGAAGTAGTTGAGGACAGA
chr16	84349807	TGCCTCTTGATACCTGTTGC	TGAGGTTGCAGGACCTTTGT
chr17	16202545	AGATTTGGCCCATGGGTTG	AGTCTCTTTTACTTTGCCCACA
chr17	22144593	GGGAGGATTCATGAATCCTT	TTACTCATGCATCAATCCCT
chr17	25539666	ATCGTTCGTCCATGGGCACA	GTACTCCTAGTTCAAGTCAC
chr17	25927619	CCCAGAACCATGGACATCAT	AGGACAAACTGCAAGCAGAG
chr17	31635719	AAGCCTTATGGGATTGGCAG	CCATGCCTGTGTATAGGAGGTT
chr17	48245209	CAGAGCCTGCCAAGGAAT	TGCACATGACAGGAAAGGA
chr17	57140714	GGATGGCACCTTAGACCCAG	TCTCACCGGTGCAAACTCA
chr18	23749763	TGCCATCCAGACTAGGAAAG	GCTAGGAGATAAGCCAAGACCA
chr18	39448836	CAAGATACTGTCTAAGCAGC	CTTGATGACAGCCATTCTGG
chr18	48056353	TTCCTAAAGTCAGCAGGGAGTG	GACAGGTCTTGTGACATCTGGT
chr18	77572456	GCACACACAGGCATGTGAAC	GTCTCCACTCCCATAAGTCC
chr19	5336368	CCATTTCCTATCGCTCCAGT	ATAGTGCCGTTGCTCCTTGT
chr19	12079403	TGTAATAGGGAGGAGACCAC	GTTGTCCAACCTTTGTCCTTC
chr19	35042037	TAACCCACCTCGAGTTTTTC	ACCTATGCAGTTGAGTATGG
chr19	38361823	AACAGGAAGAGCAACTGGGT	CAGGCAGAGGGACATTTGAT
chr19	43827914	CCTCAGCTGCTCCTGGAT	GGTTGTAGAGCTGTCACCACA
chr19	50721550	CCCTGTGTAAACTACCACTCCA	GTAAATAAGGCAGGAAAGGGC
chr2	10384883	GAGGGATTTTAGCACTCAAG	AGTGTAAGGCTGGAATTCAG
chr2	10911470	GGACACTTTCACACCAGCAT	TGTCCTTCTCCAAGAGTCTG
chr2	20774541	AACCGTTCCCATAACTGCAC	GGGGCTGACTTCCATCATTA
chr2	21720419	TTGACTTCCTGGGTGTGAGT	TATCACAGGAGTACCTTGGGTG
chr2	41859271	TGGTCTCTCTGATAATGTGCT	CATTCAAGGAAGGGTCCAGT
chr2	72384008	GACCTGTGAATCAAGGAGCA	ATCTCCCTCCGTTTTTCTGG
chr2	85754183	GAGATGATGGTACCCCAAGT	ATCCTGGGTATCCATCCTCA
chr2	87226758	CCTGGCAAGTACTGTGACAT	AAACTAGGACTGTCCAACAC
chr2	123800657	GTTAGCTAAGCGAAAGGAAC	GAAGCCTCTTTAAGACATGG
chr2	127744746	AACCTGCTCATTGCATGACAT	GATTAGGATTCATGCCCCTG
chr2	156339133	CAAAAGCTTCACTTCCACCC	ACCAGAGAAAGATCGTGCAG
chr2	160010668	GCAGGGAGATGTTGATTGTC	CAGAAGTTTCCATGCTGTGG
chr3	32486539	AAAACAGAGCCTGTCTTGGC	TGGCATTACTTCTGTGGCCT
chr3	38623196	TGTAGAGTTCATTCCCAGTC	CCCTAAGGTTAGTGGGCATT
chr3	55656660	CTTGGCACTCGAGAAGGAAT	GTCGTCGATCTGCACAACAT
chr3	65152002	TATCAAGGTCTCCTGGATCC	GGCTGGCTTTTCTCATAGGT
chr3	65362296	GATAGTTGTGAGCTATTCCC	CAACAAGCCCTTTAACAATC
chr3	68967328	ACCCCACTTTCTTCCCACTT	CATGCATCCACTCTCTGTGA
chr3	81225907	TTCAGCTCAACTCAGTCCCA	GCCGAGTTCAATCCAGCTTA
chr3	89096456	AACAGGTGTTCAGGTCTCAG	AGCTCTAGGCTGAGCGAGAG
chr3	89428161	AGAGTCTGCAGCTTCCACTG	GCTCACTCCTGTGCAATGTT
chr3	95561737	TTGCCACTTTTCCCAAGG	GCCCCATGTTAGAACGTACA
chr3	96735821	CCCTTGAAATAATCCCCCAAG	AGATCAGATGCTCTGGGTCCT
chr3	102112402	GTGTGCGGTAATCAGAGCAA	CCCAGAAAACTATTGAATGCC
chr3	123553617	CCTGTGCTTATCATGCCATC	TGTGCACAGTCATTGGAGAC
chr3	138822679	GGTGATTTGCACAAAATTGAC	TGCTCTCTCATTACCAGACCAG
chr3	139489066	TCTGCAGACCCTGTCATCAT	TCCAGGAAGTAGAGAGCAAGAG
chr3	148258344	CACTGACAGGAAACACAAAGG	ATGTGAAGCCCAGAACTTGC
chr4	28147996	CCAGTGGGGAAATCTTCAG	GGATCAGAGGATACTGCGATTG
chr4	31280434	ACAACTCCAGTTTCCATGCG	GGAAGGGCCTTTAGATGTCT
chr4	35100532	GCTTTAAAAGTCAAGGTCCA	CAAACAAAATGCTCCAGGC
chr4	56914120	GCTGGGCTGGCATTAATTT	GCCGCTTGTTCGTTCTAACT
chr4	88204368	CTCTTTCCACTTGTCTTTTCACＴ	CAAACAATGTTTACCTGTGGTGＴ
chr4	100457290	AAGCAACAACTTAGGCCCTG	TGCCTGGCACAAAAGAAAC
chr4	115994844	CAAGGAGACCTGATTGTGGC	GCCTCATTACGTCACACTAT
chr4	138921207	GATGTTCCTGAAACGCCTGT	AGCCAGTGTGTCGATGTTGA
chr4	142314350	TGCACGAGGCACACATTTGC	GAAACCAAGTAGATCTTACCA
chr4	147455595	GCTGGAGACAGAAGGAAGATGT	GTAAGTCCTGCTCTACCCCG
chr4	155315687	ACAGACAGGATACACTCCCCA	ATTCACAGAGCAGGGGCTAA
chr5	97075815	TCAAGGCAGCTTTGAAGAGT	GAAAGACAGAGTGCTCCACG
chr5	101427198	AGAAGTGTGGAGGGACTGTG	TGATAACGGATTGACCCTCTG
chr5	119820442	CGTGGTGTTTTTGTCACAGC	AGGTTTGAAACTCCCATAGTCTC
chr5	124662184	TTTGAACTCAGGACCTTCGG	AGAGAGAGCAAGCAAAGGGA
chr5	129815414	AGGTTCCTGTCTACCCAGCTAA	GTGCTGACACTCCCAAAACT
chr5	139840265	CTGCTCACCCACTCTTCTATTC	ACAAGATGTCCATGGGGCT
chr5	147421380	CAAGAAACGTCTGGACTGGA	CCTGCCAATCAAGGAGAAAC
chr6	14445575	GTGTGGCATTTCTCTGACAGT	GCACCTTTATTAATTCACACATG
chr6	25884582	AGAATCACCAGGCATGTCTA	TGACAAAGAAAGTGGTAAAGCT
chr6	41030271	CTCCAAATAGTTCCCCCAGA	CACTGGCTAGCTTGAAAACC
chr6	74788901	GGCATATTTTGGTATAAGATGAGC	CTTCGTGTGTAAAGAAGAAGCA
chr6	78803851	CATGTGTTTCCTTGCCTCTG	ACACCGACACCCACACATTA
chr6	87482521	CACTCCCTTGAATTCATCCAC	GAACTTGGATGGTTTCGGCT
chr6	89661479	CTCAACCTATTTCACAAAGC	GCAACTGCTGCCTGTATCCC
chr6	97329930	GGCTTCGCTGAATTGGAT	TCAGGCCAAACTGAAAAGCA
chr6	99489400	GCAAATGTGTCACTCTGGGA	GCTAGGGGTAGATTTGGCTT
chr6	128201473	CAGGCTAGGCCTCAACTGTC	GTAAGGAAAACCGTCAGCAG
chr6	135821884	TCTGGATAACGTCTCAGTACGC	GGTCACAGTTGTGGACCATT
chr7	3218380	GTGTGGAAAAAGAGTTGGGC	CTCCTAGCTTTGGTTTCTGGTC
chr7	4580426	CCTGAAGAAGAGAGGGATGAGA	ACCCATCAAGAAGGAGTGCT
chr7	28160991	CACACCTCCCACTAAAAAAATG	CAGCCTCCACCTTGATGTAGTT
chr7	51372449	TAGATCAGCAAGGGACAGAT	TCACTCTGATGCCTCTAACA
chr7	52900498	TACAGAGTACTGATGCCCTCGT	CTGGCCAGTAGCAAATGAAC
chr7	53771667	CAAAGCATCTCTCTGGCAAC	ATGCTTTGGGTGTGGCAGTA
chr7	59475351	GCTGTGGACTCTGTAATTGC	TGGTGGTGATTCATCAGCCT
chr7	63719446	ATCTGATGGTATGAGGAGCA	CTCGTTTATTGCCTCACTGA
chr7	71235876	CATTACAATGCTTCCTTGTG	TTGTGACATCACAGATTTGC
chr7	73108219	TTCCTGCTGGACTGACTCAA	AAGCTCTGCTCCTCAGAATG
chr7	76621931	AAGACCAACAAAGGGTGTGC	CTGTGGACCTGTTTCGGTAA
chr7	78402528	CGAAAGACAGAAGTTAGAGCCC	ACAGGTAAAGTCAGAGGCTGGT
chr7	82493397	GGAGGCACAAAGCACTCAGTA	TTTGGAAGGAGAGGGGTGTT
chr7	91092565	TCCTTGGGAGCAGAGCTTTA	GAGGTTCGAATTGCCCTCAT
chr7	132528487	CATCGCGAACTGGCTTAACT	CTTTGCTTGCTCCAGCTTGT
chr7	143669672	CAGGGAGAAACCCAAGT	CAGAAACCTTAGACCGCTAGGA
chr7	143798609	ATGGGTTTCTGGGTGTCTTA	TCAGACAGTTCAGAAAGCAA
chr7	148998917	TCTGCTCTTCAACAGGAGTC	TGGAGGGACATCTCAGAACA
chr8	8049609	TGAGTTGTACCATCATAGGTTGC	GGGGATACCAAACAAGAAGG
chr8	8536700	AGAGCAGAGCAAACACAGGT	CTTCACTGCTGGCTGTTTTC
chr8	34585275	AGCCAATGCCAGCAATTATC	GACTAGGGACAGCAAGGCAA
chr8	40341225	TTGGATTTCTCCCCACAGTC	CTGAGTTGCACTTTGATGGT
chr8	45686498	TTGAAGGCTCCTACGCTGC	GCTCTGAACTTGGCTTTCCA
chr8	51834692	TCAGATCTGTCTACGCCTACCT	AAGCACCATATGTGGCTGAG
chr8	58314069	GGTCAAAATCGGGCTAGAAAG	CAAGTGATGTTCACAGGAGTGC
chr8	60274368	TGAGCTGGATTGATGCTCGC	CAGGAGTTACACTCTAACC
chr8	82173727	ACCAGGAAGCAGAGATGGAA	TTATCTGCACACGGAAGGGT
chr8	94070208	AACTCTGACCGCAAGGAATG	CAGGGACTCGGAACAAGTTT
chr8	117602537	TATTCCCTCTTTGGGTTGCC	GGAGAGAAAACAGCAATGCC
chr8	117952992	AAGGCAAGCTGTTGTCGAGT	TGTTTGTTGGAGAGTGTCCC
chr8	118133420	GTCTAGGCTGAGGATTCTTTGAG	CTTCTGGAAGAGTTTGGATGC
chr9	8441058	GCTACTGTCAAATGGTGCGA	TTCAGGCTCCAGGTAAAGGA
chr9	59556616	ACAGACAGGATCCCTTAGCA	GGGAGGAGACTAGTAACCTGAG
chr9	105581058	GGCAAGAGAGATGATCAGGA	GCTCACTGCGAACAACACTA
chr9	114057472	TGAAGCAGCACACTGTAGGA	AGCTTGCCTCAGACTCAGAGAT
chr9	120752519	AAGTCCCAGCATCTCCATTG	AAGTACCACGGATCCCGTTT

## Sheet: ntES-1
chromosome	position	forward primer	reverse primer
chr1	70120391	TTGAGGTTGTTGGGGTGAAG	GCAAATTTGGAGAGTGGTCC
chr1	169929706	CAAGGCCATCATTGACTGTAGG	CATTATTTTACAGCTGACTCCAAGC
chr10	3857748	TCAGAACTCTTTGCTTCAGCTC	TCCAAGCTCACTGCTTCACA
chr10	39208325	TCTGAACTCCAAGGCAAACA	TCTCACAGACGGGACCCTCA
chr10	117028392	CAGGCATAGAAACGTCTTGT	AGCCCACTCTGCTTTGAGAG
chr11	48383071	ACTGTTCCCAAGAGCAGTGA	GCAGGGAGGCTACATTCTTG
chr11	51790591	CAGTGGGGCACATTGTTTGT	CTCTGACAGGCAGTCACTCATT
chr11	73648626	ACATCTAGGTGTTGTTGAACAA	AGCCCTAAGAGCCCTCCTT
chr12	7749789	CTAACCCTGAAAAACTGCAGATC	GCTCTCACTAGGTAGGTTTGAGGA
chr12	21977310	CCATGTCTGGAACACAAGTTCT	GTTCTTCATCTTTGACTCCAGC
chr12	90762311	GCAGTTCAGCAAGGCAATTG	TGAACCATGGTCTGTGTTGG
chr12	100523492	GACAATTACTGAAGCTCCAG	ACCTTAGCACTTACAGGGAG
chr12	102164183	AGCCACTGGTTTGGAGGATT	CAGCTGTATGTGAGCTGAGTGA
chr13	54978777	AACCCATGAGCAGAAACCAG	TCCACCAACTTACAGTGGCA
chr14	51480669	TACCCTGTCTCACCTGTAGC	ATGAACCCTGTGGTACTTGG
chr14	75143412	CTGAGAATTCCATCAGAATGGT	GCCATCTAATTAAGACTAACAGACAA
chr14	113918290	CATACACGTGTTATGCTAGGACTTAG	GGGATTCTTGGACTTTGCTG
chr14	118391431	GTGAGGCTGAGAGTTGAAAC	CCTGGTCACTCCCTTTTCCT
chr15	6384700	ATGACTGGGCACAGCGGATT	TACCCCTATAAGGTCCTGAT
chr15	7807576	GCCTGACCTCACATGTTTTG	AGGCGATCACGTAAGGAGTT
chr15	35201265	TGCATGTATGCTCTGTGTACTTTG	TTTGTCCCCACAGTGTCCTT
chr15	55836327	CCTCAAGGTCTACAACAGATCC	TGTTAGGCATGTGACTGGG
chr15	84301501	TGGCTTTACTTTCCAGGCAG	AAAATCCTACCACACCCTCTCC
chr18	58233039	TTTGGAGAGACCTCTCACACCT	CAAGACAGTGGCAGACACATTTAT
chr18	78354033	ATGTTGGGTGGAGTGGTTGT	ATTAGCCCCATCCTTTCCAG
chr19	47863730	CGGATGTTCTTGGCATCATT	AGGCAGGGAACAGAAGCACT
chr19	55771998	CTTCCCTGGTCCCTTAAAGC	GTTGGTACCCTGTGCTTGCT
chr19	56889455	AGGAATTCTGCTCTGACGTA	TAGTGCTGAGGGGTCTATGC
chr2	13001628	GCAGAACTACTACAGTATTAGG	CTTTCAGAACTGACTTTTCTCG
chr2	14728178	TGGGTGTATGCACCCACACA	TCTTGAGACATCCTCTCCTG
chr2	37695443	GAAGAGCAGCCAGTGCTTTA	GCTTGTTGTCCAATGTCCAG
chr2	60473499	ATCGATTCTCCTGGGATGG	GCTTGCCTACAGCCTCATCT
chr2	62351923	TGTGTGGAAGCTGATCAAGG	GGCTCAAAACTGTCTTCCAA
chr2	86263535	CATCACAGCCAGCATGAAGA	AACTTTGGCAACTCCACTGTC
chr2	102540597	CTCAAGTCGGGTTTTCATCG	ATCATGCATGTGCACACACG
chr2	109824061	CGTGTGTCTTATATTGGGGC	CCCCATCTTTCTCTGTGGAT
chr3	119202589	GCTTCAGTACTCCTCCCATC	CTTAATCGTAAGCCTCAAGAC
chr3	137686386	TCAAATAACCCCACTGCACC	GAAGCATGCACATCTAAAGC
chr4	87359177	TAGAGCAGGCTTCAGAAAGG	GGCTTGCACCTAAAAGCAGA
chr4	110862723	CTGGACATTTCGAAGGAAGTA	GTGTGTACAGGCAAGTGTGC
chr5	87768813	GGTCTGTGAATGGAACATAGC	CCCTATCATTGCATGGGTCT
chr5	103633679	CATTCCTTAAACTGAGAAGTCCTG	TTAGAAGGTGTGCTCTATCCCC
chr5	150150995	AAGCTCTGGGGACCAAAAAG	AGAGCTGTGTGCCAATCTGA
chr6	20789061	GCCACCACAAGGTCAAAGAT	CTCTTACATCTTTGCCAAGTGC
chr6	24202426	GGAAGATGCAAAAGTGATGC	TGAGAGGTTTTCAGCTCTGG
chr6	101142362	TGAGGAAAAGTGGGTCGTTC	GGGTCCCAAAGCCTAGAAAA
chr6	131961041	TGGCTTGAGTGAGATAATGC	ATCTCAGCTTTGGGGAAGTA
chr7	122192366	ACCTATTGAGCTGCTGAGAC	AGGTAAGATGCAATAGCAGG
chr8	33346388	CTAAGATTACATGCAAATTGGGAG	GCCTTTTAAGCCCTTTAACTGT
chr8	35391768	CAGTCTGCTCTATCATGTGC	GCTAGACGGCTTTCTACTAC
chr8	40868493	TGACCCAAACTGATTTTCCC	GTCAAGGTACAAATTTAGGAGCA
chr8	100993368	TTCAACAGACCTTCTTGTAATGTG	TTCACACCTGCTACTCTATTCC
chr8	119554522	CCGAGATTTACCCAGATCCA	ATCTGGTACTCGGTCTTCTGC
chr9	21744943	CCTGGACTACAGGAAACCTTGT	TTGAAACCACAGCAGAGGAG
chr9	29750887	TTTCCATCGTTTGCTGAGG	AAAGGTTGATCCGTCTGCAC
chr9	34923686	TGGTACAAGACACGTTGGCA	GCAGTGAGAAGGCCTAGGATAA
chr9	52359081	CTTGTGGAAAACTTCATAGAGCA	CTGAGGCTTACTGGTTTCCA
chr9	54067533	AGTGAGGGCAATAGGATGAG	CTCCTGCTTCAGTGTTTGGA
chr9	76982727	ACAATGGAGAAGTAAGAATTGGAC	TGATGTGCCATGACAACTAGC

## Sheet: R-4F-17
chromosome	position	forward primer	reverse primer
chr1	10189587	GTGAACCTCTCATCAGAGGCTC	TGGCTACGTTCCAACTGTAACTG
chr1	14571527	GGTAATCTGCCCTACATCATGG	TGATTGTTCGCTGATCCAGAC
chr1	15301458	TACAGGTAGAGAATCCTAGGGTTTGC	ATGTCATGTATCACAGTCAGTGGC
chr1	15395172	TTGCTGAGTGTCTGTGCTTGAT	CAGTCAAGTCCTTTCTACTGGCA
chr1	25852980	ATAAGCCTGGATGTCTCAAATTG	AAGGACATTGAAGAAGTAAGCTTCTAC
chr1	39820828	CTGTGGCTGAGCACTCCAC	ATCAAACAGCCCTCTAAATCTATGTC
chr1	66004739	GCTATTTACCATCGATACCTGCTG	GCACAAAAATGCCAGGAAGTC
chr1	80887612	GAAATGGGTGATTCATGGATTC	CCCATTGAGTCTAGTTAAGGTTGC
chr1	92602945	CTGTATTGTTTCCCCAGGTAACTG	CTGCAGATTGGAATTTCCATG
chr1	101042124	TCCTGAAAGAGCCAATGCATAC	GAAGAGCAAGATTGGTATTACTGGAC
chr1	119245410	CAGCAAGGGTTCCTGATAGATG	GAAAATGGTGAATTCATCTGACAG
chr1	124158256	CTGCCTCATGTGTAGTGCAGTC	TGGACTAGGTTTTGCACACAGT
chr1	124300640	CGTTGTATGGCTCAGCCAG	TCCAGGAGGAAGGTAAAGCATAG
chr1	125248294	CAGACAGGCGAACAAGGC	TGCTCTATTCCATTCGCTACTATTC
chr1	130021334	GCAGTGCTCATCAGAAGCATG	GCTCTTAAGTCAGCAATGAACCTG
chr1	144603434	TCTGAGTGAATCTGACACTATATGGC	TTCCCTATGAAACAGTTACTCAGATG
chr1	152882775	GGAGCAAGCTGGATACCCAG	TTCACAGTGAGCTCTTGGCAC
chr1	167204343	GTGGATTGTGGGTTCCAGC	GTTTCTTGTTTCAGCATGGGTAG
chr1	169892294	GGCTGAATCAGTCTCTTCCTGT	GCAGCTCTATCATGCACCAA
chr1	176014069	AGAACTTTTTAATTGGCCTACATATG	AAAATATGACTGAGTTTCCTGATCC
chr10	11335489	CACTGCAATACCAAAGTGCATC	ACAGAAGTGAATATGGTTGCTCC
chr10	31625953	ACATGAAATCATGAGTTGCTTGC	CATTGGTATTGTTATAGAGCAGGCTC
chr10	44651102	TTGCTTTGCGTCATTATATCACTG	GAAGCTACAATAGTTAGGGTGGCTG
chr10	53930346	TATTCTCATGGGTTAGGAGCCA	GAGGTGAGGAGTTTATGTGCCT
chr10	80781081	TGAGTTGGGTCACCTCAACAG	ATTAGGTGACAGTCATGCGTGG
chr10	86622360	GGCTTCTGGTGTTAGTTGTACTGC	TGGAGAGCATCACCAAAGAATAG
chr10	91233827	AAAGGTTCTGTGTATGCCATGG	CAAAGTAATTAGCCCAGGCAATC
chr10	96053088	TGACCTTAGACTCCCCATAGAGC	ACACATGAACTACATGAACAACATCC
chr10	97602055	GAGCAGAAATGGTCAACAGCT	CCAAGGGATTAGGTCACTCG
chr10	110063340	ACCTTAGACATTGTCTGGCAAAG	TGAGAAGTGCAGGTGCCTT
chr10	121382223	CCATGCTCAACCTGCACTG	CTATGGATTTACAAAGAAGTTGAGCC
chr10	124338601	CATACCAGGTGTCAGCATCA	TCTGTCACCACCACAGTCAC
chr10	124537916	GCAAGGGTAAAGTAACTTGTCATTAC	GAGGACAATCGGGCTAGATAAC
chr10	129172818	CCCTACACAAAACCCAGTACCA	CTCCCAAGGTATAATCTGTTCCC
chr11	5938018	GGCACCCTGACCATGAATC	GAGGGGATAGATTACTTCTGTGGTC
chr11	15665258	CCAGCACTCAGAGGGAGTTC	ATTCATTTGCCATCACTGAGC
chr11	15743545	GGTTTACATGGTGATGGGGA	TGGGATCTACAATATGCAGAGAAAG
chr11	18903055	CTGAGAGTGTGTGGCTTTTCAC	GATTTGAACCTGCACTGCCT
chr11	23624992	CGGTGATGCACCTTTCCA	GAAGTGGCAGGGACACAATG
chr11	27136889	TTGCATTGGCTTATTACCTTCTG	GAGAGAGCAGTGTGTACTGTTTATGC
chr11	29384427	TGCATGAGTGAGACAAATATGTGG	TAAAGCGAGCCAATCAATGAC
chr11	31941147	GGTAGCTGGATGGTTAGAGGTAGC	CCAGGTCAGGAGAGATAAGAGCT
chr11	32673900	AGCCTTGAAGTCAAAGGAAACAG	CCAATCTTTCAGTCAGCTTCTACTG
chr11	37335765	TAAAATGGAGGTGTCAGAGATGAC	GCAGAGTCTGTGCAACCCAG
chr11	37497822	AGTAGCACTACAACCCAACCTACATA	GCACCTTAGCAGAGGCTGAA
chr11	59177612	GGTGGGCCTGGGTAGTAGTAAC	GAGCTGCCTGCTTATGTTCAC
chr11	61946341	AAGTGTGAGACCAGCAAGGTC	GAGCTGGGATTACAGGTATCAGG
chr11	93619267	GAAGTCTACCCGTCTCATTTGC	TGTCTTGCTTCTTTCTGCACC
chr11	106249301	CTTTTAGGGAGGTGCTCCACT	AGCACGCGGTAAGTCACAG
chr11	109152670	GCAGCCTCAGTATCTCTGAAGAC	CAGGCTAGTGTTGACTGTTTGAGTC
chr12	36735809	AAAGCCAGATTCATTTGACAGG	CCAGACCTAACGTGATTCTCCTAC
chr12	40446455	GGAACCTTATGCACTGACTATGAGAC	CCCTGACACCTTGGTATAATAGTTTC
chr12	47045192	ATATTTCATGCATGAATATCAGAAGG	TGTAAAGATTTCAGAAGCCATTCTAC
chr12	47645818	ATGACCCTTGCTCTCTCCATG	TGGAGTGGTTGGTGAGTAAGTTC
chr12	58640755	TAATTACGCGATAATTAAGCGACTG	CCAACAATAACAGGCACAAGC
chr12	85957656	TGTCAGGAACTATAAATTGGACGC	ATATCCTGGCAATTGTCTCTTGATAG
chr12	107466589	CAAAGCAGCTGCTATGCCTC	TCATCAAGATACTTAAACAATGGTCC
chr13	27406280	TAAGGCAGCAGAAGAGACCAA	CCTTTGTCACTGTCACCACTTC
chr13	31629838	CAGCATGCTGTCACAGGAAAG	TTTGAAACTTATAAATTGCCACTGC
chr13	39930167	AAGTCTTCTGGCATGATGCC	TGCCTGCACCTCTTAAGAGTATC
chr13	52271213	CCAATACTGGGATTCTGGGA	GCTGGAATGGCATGCAGTA
chr13	80902397	AGGTGCAGATGGAAACCAGA	TCTATATAGGCCCCCAATGCT
chr13	86273355	CAAAACAGGCCTCAACAGATACTAG	GTTAGGTTTCCATTTGTATGTGGAC
chr13	87693113	ATGGGCTTATCCTTTCTCCATT	GCTGGTAGTTGTTTCATACCTCAGT
chr13	98283750	GTCACTTTCCATTTGCAGTGAC	GCTTGCACAGTAAGTCAACAGC
chr13	103971568	CAGTCTGTCAATCCAAACTTGTCC	CTCTCAGCATCTACTGTGTGGC
chr13	115779624	AAATGCTTTAAAAGCAAGGCG	CACTGTCCTACCTGGAGAATCC
chr14	11054516	GACCTGAGCCAATCTGTACCA	CACAGCTGTTAGAAGCAGGGAT
chr14	20778953	GTGCCTGCTAACTGCTAAGTATGC	TTATGTAGGCATCTAATGGCTATAGTG
chr14	23715420	ATGAAGCATAGCGCTTCCAG	AGTCTTCAATACCTCATCAGCAGG
chr14	28550771	AAATAACACGCAGTTTTAAGAAGCTC	GGTTCCATTGCCAATGAGAC
chr14	30824423	CATGGATGTATGGCAAGCTG	CATGTGGAGTCTCTGAAGATTGC
chr14	34775805	CAGACCTACCACGTGGATGAC	TGGTAAGGGCCAATTCTGAAG
chr14	36951098	TGCTCTGCTTTGTTGTCAGC	CTTGTCATCAACATACGGGC
chr14	62941977	CCCTTTCCAATGGCTCATG	CACTGAAGCATGACAGCTGC
chr14	68837624	TTATAGGCTGGGTAGTCAGCAG	ACATTGAGCCAAACTGAGAGTTC
chr14	71552245	TGTTTCTAGCATTCCACAATTCG	GAAAATATTAGCACGACACAGAACC
chr14	74379241	CAGGCTGTAATAACATCATCTTGG	TTTTAATCAGCATCAACTTCTTTGC
chr14	76986303	CAGAACAACAGAAAGCGAGCTAG	GCATCTATTTCAACACACATCATGC
chr14	77575104	TGTTATCAAAGATGCGGTTGC	CTTTGCCTTAATTACTCTGACTCACC
chr14	108577877	GACAAAACAAGAGTGATTATCAATGG	TATTCCTATTTTCAGAGTTAACAGGG
chr14	110285994	GGGTGACCCTTACACTGTTCAAG	CCAATGAGTCCTGCATGGTG
chr14	112294285	GACAAGACCAACGACAGGAAT	CAGGTGTTCCTAGAGACAAATGC
chr14	118242273	TAGAACCTGGAATCTGATATGATCTC	TGGAAGAATAAGGCCATCAGTG
chr15	15615782	TGAAAGTTCTTTGGACTACTGGCTA	CTGCTACATAATTCTGCCTTCCA
chr15	30456852	ATGTCAGAAGCAGAAGGGAAGT	AACAAACCTTAGCCAGAGATGG
chr15	31848803	CTTGGGGGCCTAGTCAATCT	TGGGGTTGCATAGAGGCA
chr15	48111711	GCACTCAAGAAACACCCAGTG	AGTGTGGGTATGTGCATTTGC
chr15	68921656	CTGATTACTACGATTATGGGCATG	CATCATTTAAACACGTGTGGCTC
chr15	72617004	CGTTAACTAGTTTTCACTTTGAAGGC	CAGAATTTCATAATATAGGTGATCGC
chr15	87008967	ACCTCGAAGTGATGGGCAG	AGATTGGAGGGACCTTGAGATC
chr16	21698537	AGCTTCCTCAGCAACGGTAA	TGATGCGTCCATCTGACAGT
chr16	25128447	TTACTGCCTCTGTTTTATGAACATG	GACCTATCATGTTGGAGAGAACC
chr16	43847907	GGCTCTATATAGGCACCAGCTTG	TCCTGAAAGAACCCAGGCTG
chr16	51548047	CCAACTTGCCAGCTTTAGCTAT	CTTCAGTCTTAAGCCTGGCATC
chr16	87767599	ATCGGGCTGGTACTGAACAG	CACAAGATTCACAACTGCGTAAG
chr17	17565967	TGGAGTTATATTTAAGGGTCACTGC	GAAATGAAGCACCACTGTTAGTCC
chr17	30314488	GTGCATCTCCATCCATGTTG	CGTCCAATGGTCTTGTCTTGTC
chr17	47456099	GTTTAGTTTTGACTGAATAGCAATCC	TAACTCTGGGTCCCTGAGCTAC
chr17	52096620	ACTCTGCTGTATGAACAATGTGAATC	CAGGCTGTAGGATGATGGCTC
chr17	67667813	GTTGCTTACGGGTGAGAACTG	ACGAAGACTCCAACAAAAGGC
chr17	72947335	GCTGGAGTTACCCTGCTATGAG	GTTCTATGTGATGCTATGCGTAGG
chr17	81518641	CAAGAGCAGTGAGTGCTCTGAC	GGAAGGCATCATGGTGACTTC
chr18	6578175	GGGCATGTTCTTGCAAGTG	TAGTGAGCAGGGAGCCTCAC
chr18	13993692	CACACCCAGCTACCAGATCTAAG	ACCACACAAGTCATATTCGTGC
chr18	21121909	GGGTGAGTTTGGGTCTCATG	TGCAAACAATGTGGAATCAGAG
chr18	25711608	ATCTATTCAAGACGTGTCCCTGAG	TCCAGCAGACTGTATACACAGACC
chr18	41728957	GCAGGATTACCTTCTCAGATAAAGC	CATGTCCTGCGGCATTTAG
chr18	46015422	GTCAGGTTCCATGGATGACAG	ACATTTACCTCTACCCCCAAGC
chr18	82149527	GGCCCTTCCTATACCAGATAATG	AGACCAGAATTAATTGCAGAAGTTTC
chr19	6491238	GCGCCCTCAAGTAGTTCAGAC	AGGCATGAAGTCTTGTCCCAG
chr19	18538175	ACACTGTATTTTCTCACACCCCT	TGTGACCAAGTACAAACAGCTATG
chr19	19134938	GGTTGCTCATGCCAGTTCAAG	CGTTGACACTGTGTTTACTTGCTG
chr19	24918591	TCTGAGTAAAACCGAGACTCAACTG	CCTTCGGGGAAGTCTGGTTC
chr19	29214571	CAGCAGTGAGGGAGACCG	TGTTTCCCCATCTTGTCTTAGG
chr19	30950342	ACTTGAGAATGAGGTCATTCCTTG	GGAAGCATAAGGAACTGTTTCAATATC
chr19	38629542	CATTCTCAGCCATGTGCCT	CACTCAGTGCTTACCCTGTGAA
chr19	50485913	CTGACTCAGTGTTTCAGAAGGTGTAG	GCTGCTGGAAATCTCCATCAC
chr19	59438502	AGGGCACAAGGGTAACTCG	AGGATGACCACCTTCAGTGC
chr2	6617130	ATTGGTGGCTGTCTGCTTTC	TGGCTGTCACTACATGTTCCAT
chr2	13130304	CTGAGACGGACTTTAGGAGGC	AAAAGCCACGTTACTTGTCTATGTAC
chr2	46571707	GGTAGCCACTAGCAAAGCCAG	GGAGATGAGAGTGGATGGTCC
chr2	48404673	TATAGACAGGCCTGATGATCCAAG	GCTTTGTTTATTTACTCTTTGGGCAG
chr2	53038991	TCTGGGGAGTTTTAGAGCCA	GGGAAATTGTCCATGCTGA
chr2	53647821	AACTGGTACATAAACATACCTTGCAG	TTCCTCAAAGACTGCTAGATACTAGG
chr2	65052446	CTAGCATGGATGGCCAATG	TCACCCAAAGTGTAACTGCATC
chr2	79371330	TGCCTGTGAACAGTAAAAGCCT	TCTTGCATCTGTCCTGAAACTGT
chr2	83454124	CTTAGTGTAGTGGCAGTGGATGAG	TAAATGCCTTTGGCCCTG
chr2	88927083	AAATGCAGAACTAGACAAACCAGG	TTAAAGCCCAACATTTCATTGG
chr2	94112682	TGGGCTTCACCAAATATGGC	CAGCCCTATTGCTATCCTGAGAC
chr2	96669169	CCTTGGAAGTGACTGAAAATAGAACC	GAACTAAATACAGCAAATCAGCCG
chr2	101174482	TCCATTATACAGGTAAAGATCCTGAG	TTCTCACTTGGGTAAGTATTCATGTC
chr2	121656556	GAGCATTCTCTGAGGATTTCAGTG	GCATTCCCAGTACCTTAAGCCTC
chr2	122846854	GCTGAGCTTCTCCCTACTCTGAT	GAGGAGGTGAAAATTTAAGACCATT
chr2	133984889	GCCCACAGATGTACAAGAGC	AAACCCAGATCCAGACTGTCA
chr2	136364428	TACTGACAGTGCAGTTCTCCAGC	CCCAGGATGGACTGAAGTTCAC
chr2	142038337	CACTGTCCCAGTAACTGTACCTGG	TTAGAAATAAGACAAACTCCATGGAC
chr2	157956814	GATGCCCTGGAACACTTGAT	CATGCCTCAGTTTCTGCATC
chr2	174199875	GAGGTATGTACACATGCAACATGC	ACACAAACGTAAAGGTTGTATGAGC
chr3	7448235	TTGAGAATGAGGACATCCTGAGT	TGTCCTGGGTATTCCGTACTCT
chr3	32958759	GTTTGCAAAACCAACAGGCT	CACCACACACTTTCCCCACT
chr3	50643808	TTGGCAAACACCGGACTAG	ATGGGAAAGTGGGGACATAGT
chr3	52151593	GGCAGAATAAGATTAAGTGCCAG	ATCTATTCCAAAAGATGTTGAGTCC
chr3	58646720	TTACCAAGTGCCTCCCACAT	CAGAAGCTGTGATGTGCCTT
chr3	58652196	GTCTACATGCATGGTGCCTG	GAGACGGAGTTCGGCAATTAG
chr3	65079725	AGATAGTTCCATTTTTAGGCTGACC	GGTCTTGGCTGTCTGAAATCC
chr3	72545531	TGTTCAGTCTCTACATATCCATGATG	GGCAATACTTTTCAACAATTTAATGC
chr3	77639888	ATCAGCTCTGCTGCTTGGAC	TGACTCTTTCATTCCAATAAGCCT
chr3	85612457	AATGGCTTATGCTCTAAGAGCAAG	CTTTGTATACATTGGATATTAGCCCC
chr3	107026286	GTGACCACAAAGCCAAGAATC	GCTTGCACCCACAGATAACC
chr3	107482909	GGTATTGAACTCATGCTGTGCAC	GGTTCTTAGGCTGCAGTGTCAC
chr3	118382606	GGCACATCACTGAAAAAGTGTG	TGCGAATGACTGGCTTAACA
chr3	131737152	CTTGAGCTTCATCTGGTCTGTG	CATCTGGTCTGTGGCTTCAA
chr3	132608366	ACCAGGCTGTCTAGAACCAGAG	ACTGAAGACGGGAATGGTCA
chr3	140049457	ATATTGTGGGATTTCCATCCTTAG	CCCATTCTTAAAGTATTTGGTTCAG
chr3	144668748	GTTACTTAAGAAGGTCGGCTTCTTAG	GACTGATGCGCAGACCCTAG
chr3	147881061	ACAATTCAGTAGAGCATGTGTCCT	GAGTGGTGTTAGCAGTAGCTCATC
chr3	155093710	GGATGTGCTTCTGCTTAAGGTG	CAAAGGTTGCTTCCTGTACCTC
chr4	8172330	ATTGCTCTGATGAAGTACACTAGCAC	CATTTATTAATCCATTCAAGTTGGC
chr4	20063103	AAGTGAAGGTCTGACATCAGCC	CCAGGTGTACAATCACAGTACCTG
chr4	35453772	GGGTTTTAAGCCCTTTGGC	CGTATGTGCTTTTGGTTGGA
chr4	49185195	CCCTTGACAGGTAGAACTGAACTTAG	TTTTAGTGCTCATATCCATCTACAACC
chr4	62410981	GAAATGTCACTTGTGATGAAGCTC	GGGCTCCAGGATCCAAACTC
chr4	69119387	TCTTCAGTCACAGTGGACAAGAAC	AGGAAAGATCAGAGTAACGATGACAG
chr4	73620461	TTCTGCCAAGTTTAAGACTCAAATAG	GCTGACTAATTGGCCCCTACTC
chr4	78619094	GACTTTAGAAACAGGATGCAAAGG	GATATCGTGCCATGCTGGTC
chr4	97085287	AACCAGAATGCTTTTGAGTGGTA	ACAAGATGCTGCAAGTCTGCT
chr4	124895999	AGTCGCCAGAGCTCACCTG	ATGAGAGGCAGAGCTTGATGC
chr4	128662220	GATGTCCTAGGGTTATGGGCA	CTACCTAGTGACAACCCGTCTCA
chr4	130923605	TGTCACAGTTCAGGATCCGAG	GTGGCTTCAGACCTGTCTCG
chr4	143978146	AAGCCATCTTGCTGTCTGAGG	GACCTGGAGAAGATGCATATCTG
chr4	153930493	CCTCGAGTCAGTGTACCGCA	GGAGCTCCTACTAACCCATCAATC
chr4	155579920	CTCAACATTCGAGAGAGACTCATG	CTTTGTGGAGTATGAATGTCCTAGC
chr5	19394144	CCTGAAGTAGCGCAAATGAATG	AAAACCTTTACTGTGCTGAAAGCTAC
chr5	29605918	AATGGCAAGTCCTGCATGAG	GAATCAGGTATTACCCAGTTGTGAAC
chr5	41451929	GCAGCACAGAGAGAGCTCAATG	CTCAAGATAACCCTTAGGACAGTGG
chr5	42319703	GCATGTATCCTAGCTGTTTCGC	CCCATTACATTCTTGAATAGTCACTG
chr5	46315021	CTGCCAACCTATCTTTTGTAGCAG	GAGTCCCATTTAGGTCATGGAC
chr5	59414934	GGGCTTCTATCTCCATCATTGTC	CAACCAAACGTGTAGCAGTCC
chr5	69406567	TGGCTGTCCACGTTCATTG	GCAATACTCCATTGTCTTCCATTG
chr5	71182523	GCTTCTCTTTTGTCTTCACTGGAG	TGGCTGATCACATACAGCTTGT
chr5	83248154	GCCATTTCTGCTACAAACATATCG	TATTAGCAGGTGCAATTAGCATCC
chr5	87926853	TTAACACAGTTCTTGAGAGTTGCAC	CCCTCACCTAGCCATGTTCAG
chr5	89455553	GGTGTACACATTTCTGCCCA	GCCAATCTGTCCGAAGCA
chr5	93728474	CAGACAAGATCCAAGTCTTTCGAG	ACCAAATACTGGTGCTGAGAATG
chr5	97038042	CATACCAATGTCTCCATCTGTCTG	TGAAAGTCCTAAGCCATTGTCATC
chr5	100691355	ATCAAAGCAGTCCCGTGAAG	GGAGAGACACTGTCAAGTTCACC
chr5	101617493	CAGCTCCAGATCACCTCAGTTG	CCACCATGGACATGAAATCTATTC
chr5	103632133	ATGGCTGATATGGGATCTGC	ACCGAGAGCGTAAAGCAAAG
chr5	103868544	CTTAGGAATCATGTACACAGGCAG	GATGCCTACAGGTCAGTGCTG
chr5	106813891	ACAGGCAGCCAAGTGTCTG	TGCTTTGTTCCCTTGTTTACAATC
chr5	136494707	CATTTGGTGTGGAGTCCAGC	CCCAACACCAGAGGGTTATCTAG
chr5	137345684	AGAGGCTCTTGGGAGAATCA	ACCAGGAAGTGTGCCTGC
chr6	9594076	ACCTGTGCTTGCTGAAGGC	GAATAAAGTACCTGGGCTTCCAC
chr6	10952392	GTTAAATTGCCTAAATATTATGCCAC	CACAAGCACTGCACAATCTTC
chr6	16106337	CAAAGTGCTCTGGTCATACACCT	GGCTTCCCCACAAAGAAAAC
chr6	22749301	ATGGGCATATGTAAGGGTGC	AGTCTCAGCAATTAGGGGCA
chr6	25815972	CTCCCTTAAGCTTACTGAATTTCCTG	AAAGGGTAAAAAGGAGATGATAGAGC
chr6	37296950	CCTCAGGGGTCCACTGATC	CATCAAGACCATAAGGATGCG
chr6	40145323	TGCACTTAGAAGATGACCAAAGTC	GCCAACTGTGTAGGAAGGAGAC
chr6	55513192	AATCCCAGAGAATATAATTGTGCC	TAGGCATTGCCTCCTAAATGTC
chr6	55576629	AAACCCTTCTGAGGTTTCTAATGG	CATTTTGCTGCTGGAAAGC
chr6	55710258	TCCTATGAGGAGACCTGAGAGC	TGAGACGAAATTGAAGGACACA
chr6	63695638	ACCTTGTACACATGCATGAAATTC	TCTGCCTGTCAGATTTGGCT
chr6	78340268	AGTAGTAATCAAGCCTGAGGCAAG	AGTTTCACCACATTTTATCTCTTGAG
chr6	79921835	TGACTTTTCAGACTTCATAGATTCCG	ACAAAGAAGTGGAAATGAACACAGAC
chr6	80208009	TCAGACCTCCAAAAGACAACAG	CATGCCATTGATTTTGCCTG
chr6	84409656	ACATGGCTTCACACAACAGTATAGAC	ACGACCATATGAATACTGTTCAACC
chr6	89325297	GTGAGCTAGCATAGGCAGTGC	ACATGCTCCAGCAGTTCATAGAT
chr6	96271054	GGGTTTCTTACCTGTCACTGTAATAGG	AAAAGTCACATCACATCACCTGC
chr6	117064277	TCCACATCCAGACGCATCAC	GCACCAAGCTCTTCCCTCAG
chr6	130243091	GATAACCGTGGAAGATGCAGAG	GCACCCTCATCTGATCCCAG
chr6	138220618	ACCATGCCTGTCCTCTGTATTC	TATCAACCCAAGTGCAGCC
chr6	142961955	CTTCCTGCAGACAACGTCAC	GTCCTTCAAAGTCCTTACTCAGATG
chr6	147817094	AATCATGAACTTGCATTTGACG	AGTGTTGACAGCACCGGATC
chr7	12786782	GCTGGGAGCTGAATTGGA	GCATTAACCAGCAGCAGAATG
chr7	16578987	GAACCTTGGCACCTGAATTG	GGGAGTACTCGGTAGCGCTG
chr7	18758771	CATATTTGGGAATTGCTGCAG	GTTTTCAAATAGTCCCAAGAATAAGC
chr7	31303381	AGAGCCTGACAGACATGAGATG	GCCCAGTAGCGCAGACAG
chr7	34987139	GCCCACCACCAAGTAAAGAGC	CCCCAGCTAGAATAAAGACACCTAG
chr7	37970916	CTTTCTGAGATCACCCAGTGC	ACTGGCTAGGCTTTGCACTC
chr7	53817916	GAGACAGAGCCAATTCCTCATG	TCCCTTGGCTGGTCCTACTC
chr7	64147019	GGCTGGGACTAGAAGTAATCTCAGTG	CCTGTCTTCATGTTTGAGCTGC
chr7	81052441	CTTGGTACTGTCCACTATGTAGGC	CACCGTTCCAAATCTAGAACACT
chr7	91726894	AATCAGCACCTGTGAGCTCC	CCACTGTGAATGTGGCACTG
chr7	99547396	GGACTTGCGAGTAATAGGGAAG	TGGGTGAACAACCAGAGTGA
chr7	110595423	ACTCCACACAAATTAGATTTTTGACG	AGAAAGCTCCCAGACCATGC
chr7	112358301	GGGAAATGTGAACCCCTAATC	CAGCACATGCCTGAGTGAA
chr7	122873451	CATTTGAACCTGGTCCGAGTC	TCGAGCTTTGCTGAAGCAG
chr7	129353201	TTCAGTTATCAAGCACAGATCTGTAG	GCTTTCTCGGATGCAGACTG
chr7	141712935	CCAACAGAATCTCTACTAAAACTGGC	GGTGCTGGGTTCTGAACAAT
chr7	141787790	AACAGATTCAGGAGCCAATCC	GTACCACGGAGAACTGCCAG
chr8	6325580	AAGCTCAGGTACATGGAATGTAGG	AAAATTGAAAGTCTCGATAGGCTG
chr8	7398938	AATGGAAGACTAGCCAGGGTTATC	ATCAGCCATATTGTTACCAATATGTG
chr8	9616046	CATTGTCATCTCTTCAGCCACT	CATGCTTGCATAGCAACTGC
chr8	10889529	TTGCCAACACTTCCTTGTCTC	CACCAGGAAAAGAAGTGGGA
chr8	31524554	CAATTGAGGTCCTGATTGCAC	TGCAGCTGTAGATGAAAGATTCC
chr8	33092008	TGCTGAACTTAGGGTACCTTGG	AGGCCAGTGAGAGTAAAAGGTG
chr8	39636951	TTGACCCTATGCTGCCGTC	CATACAGACATCCTTCTGCATGG
chr8	61436264	CCGCAGGCTAAAGGATACTTAC	CAAGTGCTATGTGCTCTATGTGC
chr8	79127682	TCTGCCGGTGATGAGTCTTAG	AAGTGTCTCCAGGACTCCAGG
chr8	81607884	CCAAAGCAAAGCTGGTGATTC	TGTAATGCCAGCAGTCAGGAC
chr8	90226492	CTGTCTACCCGTCCCTCTGG	GGCTTGTTGGAGTGCTGATTG
chr8	94424456	CTGAGACTTTATTCTGGGAACAGTG	GTGAATGGCTCATGCAAGC
chr8	100597225	GAACAGTGAGTTGTCACATGCATAG	GAGTGAGGTAAGACACATTTCCCA
chr8	114952838	TCAGTGCAAACTACGGGGAT	CATCACCTCCGAGTCTCATTG
chr8	117115953	GCAGCGCGAAACTGTAGTC	TGGCAGAGAAGTACCCTTGC
chr8	118791261	AGGGCTGAAGTTGCAAGGC	CGGAGAGGTGCAGTGTAATCC
chr8	124010345	ATTACACGATGCCGAACACC	GTTTCCTGTAGACAGCACGGT
chr8	127890843	CCTGCTTTCCCATTCTGTTCT	CTCAGTACTCCAGGTGAGGTTAGC
chr8	131102498	TTTCTTACACTACCTCTCATTGATGG	TGTGTCTGTATGGCTGCCTAAAG
chr9	14449514	GAGGTCCATGCTTCCACCTAG	GATGGGCTGGAAACTGGTTAC
chr9	24766786	ATGGACTGATAGGAAAGCAATAGC	CTCAGACTCATGTAGGGATCTCAG
chr9	28042283	CATACCCAAACCTGCATGC	AAGGATAATGTATCAGACTCCACATG
chr9	59030407	CCATTGGGAAGAGCTAGAAAGA	CTGGAACTCTGATTTCTCCCAG
chr9	62518860	AGAAGATAAAAGGACTTGAGACTGAG	GCGGTCAACATCCTAACTAGAGG
chr9	73295684	CACTAGCTTTTCTTTCTTTTTCCAG	TGGGCATCTGTGAGTTCTGA
chr9	94467647	GCAGGCAGTGGCATTTACA	CATTCCATCATTGTAAGTTTGCAT
chr9	98717306	TCAGAATGCAGCAGACCCA	AATTCTCCCTCCTCAGAGGTTG
