# Supplementary material for: Genetic aberrations in iPSCs are introduced by a transient G1/S cell cycle checkpoint deficiency
Source: Nat Commun. 2020 Jan 10;11:197. doi: 10.1038/s41467-019-13830-x (PMC6954237; doi:10.1038/s41467-019-13830-x)
Supplement: Supplementary file 10 — Source Data [file 41467_2019_13830_MOESM10_ESM.xlsx]

## Sheet: Fig. 2a
Fig. 2a Confirmation of an integration-free status in the established iPSCs.

## Sheet: Fig. 3a, 4a-c, e
	Fig. 3a, 4a-c, e: iPSC generation frequency in response to ionizing radiation.
	Fig. 3a: GFP+ colonies (retrovirus_4F, MEF)
		control	day 1	day 2	day 3	day 4	day 5	day 6
	dish_1	201	111	216	223	123	84	80
	dish_2	161	92	170	190	108	85	65
	dish_3	223	101	200	202	148	89	79
	mean	195	101.333	195.333	205	126.333	86	74.6667
	SD	31.4325	9.50438	23.3524	16.7033	20.2073	2.64575	8.3865
	Fig. 4a: ALP+ colonies (Dox inducible, MEF)
		control	day 1	day 2	day 3	day 4	day 5	day 6
	dish_1	657	344	696	878	750	324	356
	dish_2	650	298	722	865	635	325	316
	dish_3	656	387	736	761	658	328	249
	mean	654.333	343	718	834.667	681	325.667	307
	SD	3.78594	44.5084	20.2978	64.1275	60.8523	2.08167	54.0648
	Fig. 4b: ALP+ colonies (Sendai V, BJ)
		control	day 1	day 2	day 3	day 4	day 5	day 6	day 7
	dish_1	158	29	17	75	50	33	42	35
	dish_2	150	12	15	75	53	30	37	30
	dish_3	137	12	18	53	47	37	33	34
	mean	148.333	17.6667	16.6667	67.6667	50	33.3333	37.3333	33
	SD	10.5987	9.81495	1.52753	12.7017	3	3.51188	4.50925	2.64575
	Fig. 4c: ALP+ colonies (retro, BJ)
		control	day 1	day 2	day 3	day 4	day 5	day 6
	dish_1	98	38	60	27	35	25	18
	dish_2	95	35	55	32	37	16	16
	dish_3	95	43	60	34	37	20	18
	mean	96	38.6667	58.3333	31	36.3333	20.3333	17.3333
	SD	1.73205	4.04145	2.88675	3.60555	1.1547	4.50925	1.1547
	Fig. 4e: GFP+ colonies (retrovirus_3F, MEF)
		control	day 1	day 2	day 3	day 4	day 5	day 6	day 7	day 8
	dish_1	90	33	32	70	79	93	108	105	87
	dish_2	80	17	28	71	82	96	92	78	60
	dish_3	113	36	25	73	97	111	86	77	75
	mean	94.3333	28.6667	28.3333	71.3333	86	100	95.3333	86.6667	74
	SD	13.8163	8.34	2.86744	1.24722	7.87401	7.87401	9.28559	12.9701	11.0454

## Sheet: Fig. 3c
Fig. 3c Western blot analysis of cell cycle-related proteins on days 1-6 using whole cell lysates prepared at 6, 12 and 24 h after 3Gy irradiation (MEF, 4F retroviral system, culture condition [1])

## Sheet: Fig. 7a
	Fig. 7a: Frequency of 8-oxo-dG positive cells
	Dox(-)				Dox(+)
		GFP(-) cells (%)	GFP(+) cells (%)			GFP(-) cells (%)	GFP(+) cells (%)
	1	0	1.40845		1	0	10.9966
	2	0	0		2	1.02041	10.9325
	3	0	2.22222		3	0	10.4693
	4	0	2.5641		4	0	7.42358
	5	0	2.1978		5	0	9.39335
	6	0	6.06061		6	0.934579	8.55615
	7	0	3.48837		7	0	12.8755
	8	0	8.92857		8	0	10.3448
	9	0	5		9	0	9.28144
	10	0	1.66667		10	1.66667	8.08081
	mean	0	3.35368		mean	0.362165	9.8354
	SD	0	2.63		SD	0.612899	1.61555

## Sheet: Fig. 7b
	Fig. 7b: Frequency of 8-oxo-dG positive cells
	empty vector					OSKLN					0.3mM H2O2
		Hoechst 33342 (+)	8-oxo-dG (+)	positive (%)			Hoechst 33342 (+)	8-oxo-dG (+)	positive (%)			Hoechst 33342	8-OHdG positive	positive(%)
	1	326	80	0.245399		1	396	158	0.39899		1	421	178	0.42
	2	401	119	0.296758		2	436	241	0.552752		2	409	225	0.55
	3	345	70	0.202899		3	345	154	0.446377		3	461	263	0.57
	4	388	66	0.170103		4	367	174	0.474114		4	473	253	0.53
	5	421	179	0.425178		5	419	126	0.300716		5	436	177	0.41
	6	466	98	0.2103		6	361	265	0.734072		mean			0.496
	7	392	84	0.214286		7	379	202	0.532982		STDEV			0.07657
	8	467	127	0.271949		8	376	273	0.726064
	9	503	149	0.296223		9	357	244	0.683473
	10	407	119	0.292383		10	302	179	0.592715
	mean			0.262548		mean			0.544226
	STDEV			0.0724098		STDEV			0.143731

## Sheet: Fig. 8d
Fig. 8d: transversion (Tv)/ transition (Ts)
without external stimuli (control)							with external stimuli
	SUM	Ts	Tv	Tv/Ts				SUM	Ts	Tv	Tv/Ts
0G40	385	176	209	1.1875			D2-5G24	333	184	149	0.809783
0G4	400	186	214	1.15054			D2-3G14	405	191	214	1.12042
0G1	407	193	214	1.10881			D2-3G7	464	207	257	1.24155
3F-53	478	177	301	1.70056			NAC1-7	473	257	216	0.840467
13	490	222	268	1.20721			NAC1-11	494	217	277	1.2765
535	526	247	279	1.12955			SG11126	496	218	278	1.27523
3F-70	632	260	372	1.43077			oG420	498	259	239	0.92278
536	634	241	393	1.63071			D2-3G8	512	233	279	1.19742
596	649	280	369	1.31786			NAC5-22	540	241	299	1.24066
19004	660	301	359	1.19269			D2-5G23	557	262	295	1.12595
3F-60	729	300	429	1.43			NAC5-13	603	243	360	1.48148
594	824	300	524	1.74667			oG424	642	274	368	1.34307
539	910	370	540	1.45946			SG1170	643	245	398	1.62449
17	912	387	525	1.35659			oG207	658	294	364	1.2381
541	1281	505	776	1.53663			oG427	663	279	384	1.37634
							NAC5-19	722	242	480	1.98347
							NAC5-24	738	288	450	1.5625
							oG218	763	333	430	1.29129
							D2-5G18	770	325	445	1.36923
							SG11122	829	358	471	1.31564
							rot866	887	352	535	1.51989
							NAC1-12	1072	425	647	1.52235
							rot8118	1072	395	677	1.71392
							rot8115	2089	806	1283	1.59181

## Sheet: Sup. 1c
Fig. 1c Western blot analysis of the phosphorylation of the three Ser residues in pyruvate dehydrogenase (PDH), S232, S293 and S300, which indicates the inactivation of this enzyme.

## Sheet: Sup. Fig. 8
	Supplementary Fig. 8 left: GFP+ colonies (retrovirus_4F, MEF)
			day 1	day 2	day 3	day 4	day 6
	3Gy + DMSO	dish_1	124	162	211	195	126
		dish_2	169	181	216	185	130
		dish_3	163	184	215	205	121
		mean	152	175.667	214	195	125.667
		SD	24.4336	11.9304	2.64575	10	4.50925
	3Gy + Wortmannin 10μM	dish_1	136	154	178	134	40
		dish_2	126	162	211	147	45
		dish_3	133	187	210	158	57
		mean	131.667	167.667	199.667	146.333	47.3333
		SD	5.1316	17.2143	18.7705	12.0139	8.73689
	Supplementary Fig. 8 right: GFP+ colonies (retrovirus_4F, MEF)
		DAY	day 1	day 2	day 3	day 4	day 5	day 6
	3Gy + DMSO	dish_1	92	105	141	131	94	81
		dish_2	48	111	150	112	81	102
		dish_3	79	120	116	112	105	93
		mean	73	112	135.667	118.333	93.3333	92
		SD	22.6053	7.54983	17.6163	10.9697	12.0139	10.5357
	3Gy + Wortmannin 10μM	dish_1	64	83	120	107	90	15
		dish_2	46	112	138	109	75	37
		dish_3	53	104	125	126	106	31
		mean	54.3333	99.6667	127.667	114	90.3333	27.6667
		SD	9.07377	14.9778	9.29157	10.4403	15.5027	11.3725

## Sheet: Sup Fig. 9b
Supplementary Fig. 9b: S-phase fraction (%)
GFP(-)
	dish1	dish2	dish3	mean	SD
0Gy 24h	32.22	27.64	29.05	29.6367	2.34568
3Gy 24h	13.19	11.75	10.83	11.9233	1.18951
GFP(+)
	dish1	dish2	dish3	mean	SD
0Gy 24h	41.66	42.71	41.38	41.9167	0.701166
3Gy 24h	30.5	31.64	30.54	30.8933	0.646942
S phase fraction (ratio)
	control (GFP-)	4F induction (GFP+)
0Gy 24h	1	1
3Gy 24h	0.402317	0.737018
	SD (GFP-)	SD (GFP+)
0Gy 24h	0.079148	0.0167276
3Gy 24h	0.0401364	0.015434

## Sheet: Fig. 11a
Fig. 11a Western blot analysis of cell cycle-related proteins (Mouse retroviral system)

[truncated: 6 more sheets: Fig. 11b, Fig .11c, Sup Fig. 14, Sup. Fig. 15, Sup Fig. 23 mouse, Sup Fig. 23 human]
